# Supplementary material for: Protein Kinase C-β Dictates B Cell Fate by Regulating Mitochondrial Remodeling, Metabolic Reprogramming, and Heme Biosynthesis
Source: Immunity. 2018 Jun 19;48(6):1144–1159.e5. doi: 10.1016/j.immuni.2018.04.031 (PMC6015119; doi:10.1016/j.immuni.2018.04.031)
Supplement: Table S1. Statistical Significant DE Genes between Activated Prkcb−/− and Activated WT Cells [file mmc2.xlsx]

## Sheet: Sheet1
Prkcb-/- vs WT (LPS/IL-4/IL-5)
Row.names	baseMean	log2FoldChange	lfcSE	stat	pvalue	padj	gene_name
ENSMUSG00000057182	198.622	1.42112	0.207212	6.8583	6.97e-12	8.63e-10	Scn3a
ENSMUSG00000021313	2197.05	1.26994	0.15242	8.33187	7.96e-17	1.77e-14	Ryr2
ENSMUSG00000020279	856.441	1.19111	0.172859	6.89065	5.55e-12	6.99e-10	Il9r
ENSMUSG00000022657	65.0471	1.01286	0.210197	4.81863	1.45e-06	6.92e-05	Cd96
ENSMUSG00000041782	1135.3	0.993257	0.209725	4.73599	2.18e-06	0.000100323	Lad1
ENSMUSG00000038463	39.7222	0.960901	0.210159	4.57226	4.82e-06	0.000204558	Olfml2b
ENSMUSG00000023800	36.6738	0.953102	0.209983	4.53896	5.65e-06	0.000234131	Tiam2
ENSMUSG00000095457	172.04	0.909571	0.207963	4.37373	1.22e-05	0.000453794	Gm8989
ENSMUSG00000038764	143.553	0.906762	0.210191	4.31398	1.6e-05	0.000566049	Ptpn3
ENSMUSG00000017002	69.8533	0.881645	0.208037	4.23792	2.26e-05	0.00075691	Slpi
ENSMUSG00000024420	149.316	0.870842	0.20837	4.17931	2.92e-05	0.000958025	Zfp521
ENSMUSG00000026482	130.598	0.855703	0.18293	4.67776	2.9e-06	0.000130477	Rgl1
ENSMUSG00000097131	101.542	0.850094	0.192481	4.41652	1e-05	0.000391994	D230017M19Rik
ENSMUSG00000053580	1507.55	0.841519	0.135444	6.21305	5.2e-10	4.75e-08	Tanc2
ENSMUSG00000038729	4769.16	0.833761	0.133374	6.25132	4.07e-10	3.82e-08	Akap2
ENSMUSG00000042757	193.412	0.830271	0.193834	4.2834	1.84e-05	0.000629529	Tmem108
ENSMUSG00000073060	115.313	0.827615	0.203398	4.06895	4.72e-05	0.0014364	Zxda
ENSMUSG00000031785	226.603	0.825022	0.191725	4.30316	1.68e-05	0.000587297	Adgrg1
ENSMUSG00000022329	136.088	0.822383	0.186585	4.40756	1.05e-05	0.000405168	Stk3
ENSMUSG00000033826	3640.71	0.821845	0.206606	3.97784	6.95e-05	0.0020062	Dnah8
ENSMUSG00000036225	565.789	0.809722	0.123341	6.56493	5.21e-11	5.73e-09	Kctd1
ENSMUSG00000026080	1117.29	0.801146	0.0987285	8.11463	4.87e-16	1.03e-13	Chst10
ENSMUSG00000032122	650.112	0.799452	0.123569	6.46966	9.82e-11	1.03e-08	Slc37a2
ENSMUSG00000030064	75.9514	0.789227	0.206751	3.81728	0.000134932	0.00358221	Frmd4b
ENSMUSG00000038855	5028.45	0.775069	0.0991299	7.81872	5.34e-15	1.04e-12	Itpkb
ENSMUSG00000026556	329.907	0.754185	0.138437	5.44784	5.1e-08	3.29e-06	Vangl2
ENSMUSG00000032737	911.901	0.74903	0.158407	4.72852	2.26e-06	0.000103745	Inppl1
ENSMUSG00000106858	861.283	0.74745	0.123267	6.06367	1.33e-09	1.13e-07	Gm43844
ENSMUSG00000034245	101.314	0.747023	0.197146	3.78919	0.000151142	0.00393785	Hdac11
ENSMUSG00000029370	39.4172	0.738587	0.210194	3.51384	0.000441683	0.00969745	Rassf6
ENSMUSG00000021411	559.715	0.735263	0.113053	6.5037	7.84e-11	8.31e-09	Pxdc1
ENSMUSG00000040899	589.479	0.73386	0.115939	6.32969	2.46e-10	2.34e-08	Ccr6
ENSMUSG00000032413	4154.17	0.730295	0.0878271	8.31514	9.16e-17	2e-14	Rasa2
ENSMUSG00000040276	466.383	0.728648	0.146604	4.97018	6.69e-07	3.49e-05	Pacsin1
ENSMUSG00000000303	74.1506	0.723572	0.204146	3.54438	0.00039354	0.0087536	Cdh1
ENSMUSG00000027993	29.7144	0.722805	0.208761	3.46235	0.000535478	0.0113666	Trim2
ENSMUSG00000049313	10121.8	0.713919	0.131007	5.44946	5.05e-08	3.27e-06	Sorl1
ENSMUSG00000038872	61.5297	0.7118	0.207332	3.43314	0.000596645	0.0125152	Zfhx3
ENSMUSG00000015222	76.9531	0.711522	0.195303	3.64316	0.000269311	0.00639086	Map2
ENSMUSG00000106822	422.411	0.708696	0.198142	3.5767	0.000347957	0.00789021	Gm43533
ENSMUSG00000018507	2003.51	0.705045	0.0825443	8.54141	1.33e-17	3.2e-15	Trpv2
ENSMUSG00000029810	682.532	0.697532	0.200817	3.47347	0.00051378	0.0110589	Tmem176b
ENSMUSG00000034987	841.818	0.694215	0.124875	5.55927	2.71e-08	1.83e-06	Hrh2
ENSMUSG00000103772	558.84	0.693192	0.148424	4.67035	3.01e-06	0.000134837	Gm36933
ENSMUSG00000023328	130.602	0.68771	0.198055	3.47232	0.000515983	0.0110723	Ache
ENSMUSG00000033306	3888.33	0.680689	0.0877747	7.75495	8.84e-15	1.61e-12	Lpp
ENSMUSG00000068663	1133.15	0.671492	0.131225	5.11711	3.1e-07	1.77e-05	Clec16a
ENSMUSG00000049871	1380.89	0.660387	0.140793	4.69048	2.73e-06	0.000123411	Nlrc3
ENSMUSG00000020282	155.118	0.659608	0.186372	3.53921	0.00040133	0.00890784	Rhbdf1
ENSMUSG00000024867	170.226	0.652508	0.169097	3.85877	0.000113958	0.00310327	Pip5k1b
ENSMUSG00000000731	90.6605	0.649187	0.208439	3.11452	0.00184247	0.031246	Aire
ENSMUSG00000104388	1653.03	0.646648	0.171721	3.76568	0.000166095	0.00425907	Gm37033
ENSMUSG00000049225	131.835	0.642472	0.184687	3.47871	0.00050383	0.0108615	Pdp1
ENSMUSG00000025352	702.91	0.638565	0.105519	6.05167	1.43e-09	1.21e-07	Gdf11
ENSMUSG00000032698	2850.89	0.638181	0.119206	5.35359	8.62e-08	5.46e-06	Lmo2
ENSMUSG00000051149	1790.64	0.637873	0.101874	6.26137	3.82e-10	3.61e-08	Adnp
ENSMUSG00000067586	1571.52	0.637509	0.131856	4.83487	1.33e-06	6.41e-05	S1pr3
ENSMUSG00000014852	94.7732	0.632736	0.208252	3.03832	0.00237903	0.0385244	Adamts13
ENSMUSG00000022246	54.4775	0.630722	0.210008	3.00332	0.00267049	0.0422656	Rai14
ENSMUSG00000015597	3548.22	0.627132	0.0975762	6.4271	1.3e-10	1.33e-08	Zfp318
ENSMUSG00000022408	76.0579	0.621863	0.204785	3.03666	0.00239219	0.038648	Fam83f
ENSMUSG00000026414	24.7087	0.617873	0.196668	3.1417	0.0016797	0.0289062	Tnnt2
ENSMUSG00000040061	769.323	0.616928	0.104874	5.88257	4.04e-09	3.25e-07	Plcb2
ENSMUSG00000021680	47.3313	0.616232	0.189673	3.24891	0.00115847	0.0215398	Crhbp
ENSMUSG00000029254	1198.55	0.606122	0.151984	3.98806	6.66e-05	0.0019377	Stap1
ENSMUSG00000028064	269.957	0.605035	0.19576	3.0907	0.00199684	0.0334183	Sema4a
ENSMUSG00000045404	354.063	0.60457	0.156871	3.85394	0.000116234	0.00313945	Kcnk13
ENSMUSG00000049086	289.55	0.59945	0.138344	4.33303	1.47e-05	0.000527615	Bmyc
ENSMUSG00000031919	14.3863	0.597242	0.185584	3.21817	0.0012901	0.0235023	Tmed6
ENSMUSG00000024617	213.991	0.593491	0.179259	3.3108	0.000930304	0.0180026	Camk2a
ENSMUSG00000041762	554.039	0.593054	0.130518	4.54385	5.52e-06	0.000229999	Gpr155
ENSMUSG00000052713	4101.25	0.591289	0.0886569	6.66941	2.57e-11	3.02e-09	Zfp608
ENSMUSG00000025212	161.572	0.590467	0.183098	3.22486	0.00126033	0.0231104	Sfxn3
ENSMUSG00000033949	92.9055	0.590364	0.19193	3.07593	0.00209844	0.0347448	Trim36
ENSMUSG00000028701	1199.45	0.58842	0.123225	4.77517	1.8e-06	8.43e-05	Lurap1
ENSMUSG00000020097	2259.44	0.586997	0.0964971	6.08306	1.18e-09	1.03e-07	Sgpl1
ENSMUSG00000046442	473.16	0.5847	0.135493	4.31537	1.59e-05	0.000564384	Ppm1e
ENSMUSG00000029534	3620.98	0.583194	0.0846492	6.88955	5.6e-12	6.99e-10	St7
ENSMUSG00000032514	267.005	0.580746	0.15258	3.80618	0.000141132	0.00370464	Ttc21a
ENSMUSG00000058600	6384.55	0.576173	0.108749	5.29818	1.17e-07	7.21e-06	Rpl30
ENSMUSG00000028917	981.295	0.571671	0.113886	5.01969	5.18e-07	2.79e-05	Plekhm2
ENSMUSG00000020778	254.793	0.570865	0.145065	3.93525	8.31e-05	0.00234435	Ten1
ENSMUSG00000089715	689.406	0.568763	0.159397	3.56822	0.000359414	0.00813684	Cbx6
ENSMUSG00000041741	18.4452	0.566395	0.189698	2.98576	0.00282871	0.0441701	Pde3a
ENSMUSG00000039384	1771.89	0.564644	0.0973434	5.80054	6.61e-09	5.08e-07	Dusp10
ENSMUSG00000019726	11890	0.563869	0.114571	4.92156	8.59e-07	4.35e-05	Lyst
ENSMUSG00000053716	875.318	0.56186	0.130253	4.3136	1.61e-05	0.000566049	Dusp7
ENSMUSG00000028545	694.405	0.559255	0.130382	4.28934	1.79e-05	0.000616021	Bend5
ENSMUSG00000037972	3248.12	0.556962	0.0766658	7.2648	3.74e-13	5.68e-11	Snn
ENSMUSG00000053411	1049.86	0.555918	0.169042	3.28864	0.00100674	0.0191376	Cbx7
ENSMUSG00000030852	206.27	0.555174	0.178499	3.11023	0.00186939	0.031626	Tacc2
ENSMUSG00000038738	1780.56	0.548343	0.127715	4.29349	1.76e-05	0.000607613	Shank1
ENSMUSG00000067199	248.671	0.546855	0.154231	3.54569	0.000391586	0.00873619	Frat1
ENSMUSG00000053617	1085.58	0.539638	0.144355	3.73826	0.000185299	0.00465443	Sh3pxd2a
ENSMUSG00000027435	454.351	0.539429	0.177999	3.03051	0.00244142	0.0393071	Cd93
ENSMUSG00000029461	829.489	0.537164	0.130234	4.1246	3.71e-05	0.00116766	Fam168a
ENSMUSG00000039959	708.586	0.533174	0.146357	3.64298	0.000269503	0.00639086	Hip1
ENSMUSG00000023249	382.311	0.530316	0.143454	3.69676	0.000218369	0.00537745	Parp3
ENSMUSG00000051727	518.208	0.526274	0.154109	3.41494	0.000637969	0.0132213	Kctd14
ENSMUSG00000030269	1859.8	0.524554	0.121914	4.30268	1.69e-05	0.000587297	Mtmr14
ENSMUSG00000038587	345.748	0.52443	0.132215	3.9665	7.29e-05	0.00209112	Akap12
ENSMUSG00000074141	16697.4	0.521515	0.115141	4.52936	5.92e-06	0.000243449	Il4i1
ENSMUSG00000037235	1057.83	0.520099	0.14299	3.63732	0.000275489	0.00651075	Mxd4
ENSMUSG00000052302	206.08	0.519526	0.168229	3.08822	0.00201363	0.0336591	Tbc1d30
ENSMUSG00000002007	462.324	0.51889	0.138132	3.75648	0.00017232	0.0043835	Srpk3
ENSMUSG00000059824	257.557	0.51356	0.172341	2.97991	0.00288334	0.0447734	Dbp
ENSMUSG00000021725	308.552	0.511793	0.139369	3.67222	0.000240455	0.00580035	Parp8
ENSMUSG00000038733	10479.8	0.510402	0.0847659	6.02131	1.73e-09	1.45e-07	Wdr26
ENSMUSG00000021453	881.999	0.5094	0.136172	3.74087	0.000183387	0.004623	Gadd45g
ENSMUSG00000019982	465.986	0.508194	0.172052	2.95372	0.00313966	0.0481612	Myb
ENSMUSG00000015316	729.727	0.507962	0.158818	3.1984	0.00138194	0.0248199	Slamf1
ENSMUSG00000038607	862.196	0.506648	0.156378	3.23988	0.00119578	0.0221006	Gng10
ENSMUSG00000035164	1281.91	0.503413	0.151578	3.32114	0.000896495	0.0174935	Zc3h12c
ENSMUSG00000021665	991.032	0.502601	0.152693	3.29157	0.000996303	0.0189908	Hexb
ENSMUSG00000025279	667.178	0.502289	0.138996	3.61369	0.000301873	0.0069769	Dnase1l3
ENSMUSG00000025010	524.096	0.498433	0.112776	4.41968	9.88e-06	0.000387379	Ccnj
ENSMUSG00000035133	1294.77	0.496384	0.124335	3.9923	6.54e-05	0.00190734	Arhgap5
ENSMUSG00000027508	4667.2	0.495711	0.0759607	6.52589	6.76e-11	7.33e-09	Pag1
ENSMUSG00000022876	5587.63	0.491495	0.104545	4.70129	2.59e-06	0.000117818	Samsn1
ENSMUSG00000036552	733.819	0.489712	0.163833	2.9891	0.00279801	0.043936	Ermard
ENSMUSG00000046546	1546.7	0.487189	0.140934	3.45685	0.000546531	0.0115586	Fam43a
ENSMUSG00000000617	898.814	0.48208	0.113837	4.23482	2.29e-05	0.000765619	Grm6
ENSMUSG00000054733	220.468	0.480633	0.14842	3.23833	0.00120231	0.0221919	Msra
ENSMUSG00000025085	12312.9	0.476779	0.124104	3.84179	0.000122142	0.00328632	Ablim1
ENSMUSG00000027999	426.079	0.473827	0.128934	3.67495	0.000237892	0.00574843	Pla2g12a
ENSMUSG00000029438	1235.88	0.4725	0.0902645	5.23462	1.65e-07	9.84e-06	Bcl7a
ENSMUSG00000037370	470.508	0.471661	0.134062	3.51822	0.000434459	0.00955742	Enpp1
ENSMUSG00000036273	4738.97	0.4701	0.107325	4.38014	1.19e-05	0.000446061	Lrrk2
ENSMUSG00000009681	612.826	0.469445	0.107663	4.36034	1.3e-05	0.000474388	Bcr
ENSMUSG00000024220	236.514	0.46881	0.153023	3.06365	0.00218654	0.0361607	Zfp523
ENSMUSG00000017652	2535.59	0.467892	0.0927866	5.04266	4.59e-07	2.5e-05	Cd40
ENSMUSG00000064267	7560.1	0.462581	0.118471	3.90459	9.44e-05	0.00261495	Hvcn1
ENSMUSG00000020846	3199.29	0.462222	0.153686	3.00756	0.0026335	0.0418697	Rflnb
ENSMUSG00000004085	1006.97	0.462172	0.130287	3.54733	0.000389155	0.00871146	Zak
ENSMUSG00000014470	246.659	0.460134	0.143446	3.20772	0.00133792	0.0242587	Rnf166
ENSMUSG00000029518	7814.09	0.45819	0.0718439	6.37758	1.8e-10	1.79e-08	Rab35
ENSMUSG00000039747	611.765	0.453813	0.150486	3.01566	0.00256425	0.0409548	Orai2
ENSMUSG00000027340	2510.78	0.451026	0.105278	4.28416	1.83e-05	0.000629012	Slc23a2
ENSMUSG00000030766	2890.59	0.450304	0.102447	4.39548	1.11e-05	0.000423662	Arhgap17
ENSMUSG00000032352	457.151	0.447957	0.146341	3.06105	0.00220564	0.0363476	Lrrc1
ENSMUSG00000035356	2004.6	0.447811	0.116107	3.85687	0.000114847	0.003114	Nfkbiz
ENSMUSG00000034634	2505.43	0.447268	0.0856208	5.22382	1.75e-07	1.03e-05	Ly6d
ENSMUSG00000030657	3832.07	0.445425	0.0938522	4.74603	2.07e-06	9.62e-05	Xylt1
ENSMUSG00000062585	2109.86	0.44247	0.0948163	4.6666	3.06e-06	0.000136832	Cnr2
ENSMUSG00000000861	15029.7	0.441617	0.0913023	4.83687	1.32e-06	6.36e-05	Bcl11a
ENSMUSG00000023990	1145.56	0.441481	0.119502	3.69433	0.000220466	0.005402	Tfeb
ENSMUSG00000005583	17627.7	0.441371	0.0735601	6.00013	1.97e-09	1.63e-07	Mef2c
ENSMUSG00000046574	1652.68	0.440467	0.0964191	4.56826	4.92e-06	0.000206626	Prr12
ENSMUSG00000005540	16134.6	0.439329	0.129477	3.39311	0.000691047	0.0141145	Fcer2a
ENSMUSG00000052142	3806.9	0.433215	0.0997161	4.34448	1.4e-05	0.00050471	Rasal3
ENSMUSG00000008855	831.745	0.432393	0.106333	4.06641	4.77e-05	0.00144583	Hdac5
ENSMUSG00000063065	583.004	0.431831	0.127219	3.3944	0.000687796	0.0140687	Mapk3
ENSMUSG00000021127	8822.51	0.429455	0.106435	4.03488	5.46e-05	0.00162512	Zfp36l1
ENSMUSG00000037649	5232.74	0.428817	0.0811776	5.28245	1.27e-07	7.65e-06	H2-DMa
ENSMUSG00000029455	1145.07	0.427573	0.105457	4.05448	5.02e-05	0.00150856	Aldh2
ENSMUSG00000021365	7168.89	0.422503	0.0914661	4.61924	3.85e-06	0.000166833	Nedd9
ENSMUSG00000028164	370.456	0.421724	0.143394	2.94102	0.0032713	0.0494367	Manba
ENSMUSG00000033953	3885.79	0.42155	0.109607	3.84602	0.000120054	0.00323637	Ppp3r1
ENSMUSG00000104213	6664.08	0.421464	0.142375	2.96023	0.00307412	0.0473157	Ighd
ENSMUSG00000023008	5555.77	0.419786	0.0793124	5.29281	1.2e-07	7.33e-06	Fmnl3
ENSMUSG00000022508	1219.98	0.417055	0.125788	3.31553	0.000914687	0.0177989	Bcl6
ENSMUSG00000037552	1662.74	0.41611	0.125715	3.30995	0.000933132	0.0180172	Plekhg2
ENSMUSG00000028459	1683.06	0.415208	0.0927597	4.47617	7.6e-06	0.000308184	Cd72
ENSMUSG00000063146	514.368	0.4151	0.129596	3.20303	0.0013599	0.0245501	Clip2
ENSMUSG00000056917	3907.81	0.414406	0.0965573	4.29181	1.77e-05	0.000610715	Sipa1
ENSMUSG00000042507	4392.47	0.410575	0.0801967	5.11959	3.06e-07	1.76e-05	Elmsan1
ENSMUSG00000066357	2046.91	0.410403	0.0822685	4.98858	6.08e-07	3.22e-05	Wdr6
ENSMUSG00000046034	1917.25	0.410213	0.095887	4.27809	1.89e-05	0.00064169	Otulin
ENSMUSG00000052056	4002.36	0.410068	0.0832562	4.92537	8.42e-07	4.3e-05	Zfp217
ENSMUSG00000003812	688.35	0.408896	0.124296	3.28968	0.00100301	0.0190926	Dnase2a
ENSMUSG00000036469	1268.47	0.408184	0.119477	3.41642	0.000634495	0.0131709	2001-03-01
ENSMUSG00000024334	1143.19	0.408065	0.131272	3.10855	0.00188006	0.0317559	H2-Oa
ENSMUSG00000059013	764.137	0.407607	0.100797	4.04383	5.26e-05	0.00156867	Sh2d3c
ENSMUSG00000026821	736.585	0.405113	0.109361	3.70437	0.000211918	0.00523841	Ralgds
ENSMUSG00000078185	694.447	0.403011	0.119952	3.35976	0.000780101	0.0155476	Chml
ENSMUSG00000051212	2919.12	0.402642	0.0876904	4.59164	4.4e-06	0.000188166	Gpr183
ENSMUSG00000069662	1584.67	0.402024	0.0909197	4.42175	9.79e-06	0.000385859	Marcks
ENSMUSG00000030539	3063.35	0.40151	0.0925769	4.33704	1.44e-05	0.00052075	Sema4b
ENSMUSG00000032126	703.737	0.400482	0.13003	3.07991	0.00207061	0.0344469	Hmbs
ENSMUSG00000020116	2123.02	0.396258	0.134637	2.94315	0.00324895	0.0493016	Pno1
ENSMUSG00000079547	2762.4	0.395741	0.101281	3.90737	9.33e-05	0.00259013	H2-DMb1
ENSMUSG00000021959	982.371	0.395632	0.12004	3.29585	0.00098126	0.0188066	Lats2
ENSMUSG00000034111	10513	0.395182	0.0671418	5.88577	3.96e-09	3.2e-07	Tmed8
ENSMUSG00000097729	609.951	0.392641	0.124289	3.15909	0.00158262	0.0276091	2310015A10Rik
ENSMUSG00000020859	4301.48	0.388493	0.105157	3.69441	0.000220397	0.005402	Spag9
ENSMUSG00000075033	1626.16	0.386511	0.0879804	4.39315	1.12e-05	0.000427071	Nxpe3
ENSMUSG00000055053	435.056	0.386427	0.126996	3.04283	0.00234364	0.0382065	Nfic
ENSMUSG00000043059	700.683	0.384759	0.104476	3.68276	0.000230723	0.00562378	Zfp513
ENSMUSG00000039783	1556.69	0.383462	0.0808789	4.74119	2.12e-06	9.81e-05	Kmo
ENSMUSG00000030557	6962.64	0.381995	0.0936015	4.08108	4.48e-05	0.00137237	Mef2a
ENSMUSG00000036067	2514.7	0.381313	0.106402	3.58371	0.000338744	0.00771883	Slc2a6
ENSMUSG00000033713	2126.38	0.380522	0.119476	3.18492	0.00144793	0.0257735	Foxn3
ENSMUSG00000026213	888.043	0.379908	0.101658	3.73711	0.000186146	0.00466732	Stk11ip
ENSMUSG00000020156	1397.46	0.379488	0.0869419	4.36485	1.27e-05	0.000465911	Mum1
ENSMUSG00000022377	2026.16	0.377454	0.0783408	4.8181	1.45e-06	6.92e-05	Asap1
ENSMUSG00000015027	889.857	0.374392	0.107369	3.48697	0.000488527	0.0105805	Galns
ENSMUSG00000069729	6082.36	0.371961	0.0854761	4.35164	1.35e-05	0.000491044	Arid1b
ENSMUSG00000042514	599.528	0.365485	0.115811	3.15586	0.00160025	0.0278126	Klhl14
ENSMUSG00000006731	2719.61	0.365328	0.0922706	3.95931	7.52e-05	0.00213748	B4galnt1
ENSMUSG00000022504	8478.55	0.361948	0.105412	3.43365	0.000595511	0.0125152	Ciita
ENSMUSG00000033685	11267.4	0.360464	0.113021	3.18936	0.00142588	0.0254603	Ucp2
ENSMUSG00000015396	11222.2	0.357988	0.0770539	4.64595	3.39e-06	0.000148936	Cd83
ENSMUSG00000056941	530.491	0.357533	0.115505	3.09539	0.00196557	0.0329345	Commd7
ENSMUSG00000029705	2795.33	0.357324	0.0863348	4.13881	3.49e-05	0.00111006	Cux1
ENSMUSG00000030322	1118.18	0.355345	0.101586	3.49798	0.000468791	0.0102004	Mbd4
ENSMUSG00000059336	842.112	0.355197	0.115973	3.06275	0.00219316	0.0362273	Slc14a1
ENSMUSG00000048249	1539.5	0.355132	0.118801	2.98931	0.0027961	0.043936	Crebrf
ENSMUSG00000022394	1676.44	0.355081	0.0926136	3.83401	0.000126073	0.00337263	L3mbtl2
ENSMUSG00000018750	1226.11	0.353402	0.104052	3.3964	0.000682778	0.0139864	Zbtb4
ENSMUSG00000037940	1979.57	0.352667	0.103224	3.41653	0.000634242	0.0131709	Inpp4b
ENSMUSG00000030263	3031.7	0.34953	0.0808472	4.32334	1.54e-05	0.00054852	Lrmp
ENSMUSG00000035953	1658.67	0.346801	0.083793	4.13879	3.49e-05	0.00111006	Tmem55b
ENSMUSG00000041935	1614.4	0.346556	0.0889339	3.89679	9.75e-05	0.00268994	AW549877
ENSMUSG00000062202	799.172	0.345106	0.111313	3.10033	0.00193302	0.032545	Btbd9
ENSMUSG00000038949	680.531	0.344842	0.105715	3.26198	0.00110636	0.0207984	Cnst
ENSMUSG00000050357	1329.64	0.342833	0.0956205	3.58535	0.00033663	0.00768318	Carmil2
ENSMUSG00000022723	883.798	0.342736	0.114117	3.00339	0.00266994	0.0422656	Crybg3
ENSMUSG00000042292	1641.91	0.342729	0.091018	3.76551	0.000166211	0.00425907	Mkl1
ENSMUSG00000025034	1353.24	0.340243	0.101227	3.36117	0.000776122	0.0155012	Trim8
ENSMUSG00000055723	1582.52	0.339256	0.0879113	3.85907	0.000113818	0.00310327	Rras2
ENSMUSG00000021277	2559.55	0.33882	0.0822393	4.11993	3.79e-05	0.00118093	Traf3
ENSMUSG00000019947	1818.23	0.338702	0.0999961	3.38716	0.000706211	0.014299	Arid5b
ENSMUSG00000019978	3250.24	0.331781	0.0712242	4.65826	3.19e-06	0.000141188	Epb41l2
ENSMUSG00000020570	9262.58	0.328029	0.0837748	3.91561	9.02e-05	0.00251329	Sypl
ENSMUSG00000000682	5088.84	0.327345	0.0963595	3.39712	0.000680994	0.0139704	Cd52
ENSMUSG00000038037	1245.48	0.327311	0.107714	3.0387	0.002376	0.0385198	Socs1
ENSMUSG00000030691	11646.6	0.326626	0.093562	3.49102	0.000481188	0.0104377	Fchsd2
ENSMUSG00000033450	2304.98	0.326373	0.0899381	3.62886	0.000284676	0.00669396	Tagap
ENSMUSG00000024737	2063.47	0.326061	0.1105	2.95077	0.00316985	0.0483072	Slc15a3
ENSMUSG00000005774	2211.93	0.325179	0.0957052	3.39771	0.000679512	0.0139604	Rfx5
ENSMUSG00000042349	1696.63	0.324991	0.0972408	3.34213	0.000831379	0.016406	Ikbke
ENSMUSG00000029672	1258.11	0.32492	0.0899206	3.61341	0.000302194	0.0069769	Fam3c
ENSMUSG00000021067	1408.29	0.3245	0.10766	3.0141	0.00257739	0.0411177	Sav1
ENSMUSG00000033039	1074.6	0.324392	0.0948393	3.42043	0.000625216	0.0130364	Micall1
ENSMUSG00000030872	3045.36	0.324341	0.0894795	3.62476	0.000289232	0.00678968	Gga2
ENSMUSG00000054452	2365.54	0.322518	0.102949	3.1328	0.00173145	0.0296146	Aes
ENSMUSG00000013833	709.302	0.32177	0.106595	3.01864	0.00253915	0.0406003	Med16
ENSMUSG00000040712	1063.59	0.321378	0.0954346	3.36752	0.000758462	0.0152154	Camta2
ENSMUSG00000036526	5967.98	0.320994	0.0810421	3.96083	7.47e-05	0.00212831	Card11
ENSMUSG00000057337	5349.98	0.320685	0.102754	3.1209	0.00180299	0.0306881	Chst3
ENSMUSG00000078908	1479.47	0.320357	0.0975921	3.28261	0.0010285	0.0195247	Mon1b
ENSMUSG00000036565	1660.69	0.319493	0.0991917	3.22097	0.00127757	0.0233274	Ttyh3
ENSMUSG00000057193	2393.41	0.318377	0.100227	3.17656	0.00149032	0.0263603	Slc44a2
ENSMUSG00000018008	2242.06	0.316877	0.0973234	3.25592	0.00113027	0.021113	Cyth4
ENSMUSG00000050627	1206.96	0.316742	0.101512	3.12023	0.0018071	0.0307206	Gpd1l
ENSMUSG00000022791	1118.65	0.31552	0.106467	2.96354	0.0030412	0.0468606	Tnk2
ENSMUSG00000051506	28978.1	0.315281	0.0841036	3.74872	0.000177738	0.00450495	Wdfy4
ENSMUSG00000026288	7265.82	0.313707	0.0717388	4.3729	1.23e-05	0.000453811	Inpp5d
ENSMUSG00000025571	3410.67	0.313385	0.10114	3.09853	0.0019448	0.032704	Tnrc6c
ENSMUSG00000000823	1374.79	0.312115	0.0862586	3.61837	0.000296468	0.00690559	Zfp512b
ENSMUSG00000038608	41060.9	0.309693	0.0841808	3.67891	0.000234237	0.00568959	Dock10
ENSMUSG00000038990	1178.8	0.309398	0.0931861	3.32022	0.000899467	0.0175271	Cables2
ENSMUSG00000051390	629.704	0.309373	0.105063	2.94463	0.00323342	0.0491193	Zbtb22
ENSMUSG00000029406	2106.3	0.309055	0.0945073	3.27017	0.00107482	0.0203214	Pitpnm2
ENSMUSG00000052917	1676.63	0.307199	0.0823028	3.73254	0.000189557	0.00474435	Senp7
ENSMUSG00000035629	3141.1	0.305535	0.103453	2.95337	0.00314321	0.0481612	Rubcn
ENSMUSG00000038024	970.938	0.302005	0.0915867	3.29747	0.000975588	0.0187235	Dennd4c
ENSMUSG00000003154	896.622	0.301148	0.0955712	3.15103	0.00162696	0.0281717	Foxj2
ENSMUSG00000037548	11226.2	0.300809	0.0818268	3.67617	0.000236761	0.00573101	H2-DMb2
ENSMUSG00000098950	874.97	0.300072	0.0969271	3.09585	0.00196248	0.0329221	Gm28036
ENSMUSG00000001588	3075.43	0.298562	0.0887862	3.36271	0.000771815	0.0154485	Acap1
ENSMUSG00000030798	8000.12	0.296482	0.0979254	3.02763	0.00246482	0.0396383	Cd37
ENSMUSG00000029714	1536.12	0.295469	0.08728	3.3853	0.000711014	0.0143754	Gigyf1
ENSMUSG00000038976	1379.4	0.293206	0.0981668	2.98681	0.00281903	0.0440682	Ppp1r9b
ENSMUSG00000021948	4030.48	0.290054	0.0745312	3.89171	9.95e-05	0.00274146	Prkcd
ENSMUSG00000061436	8408.05	0.28999	0.0986033	2.94098	0.00327179	0.0494367	Hipk2
ENSMUSG00000041515	9544.17	0.287269	0.0944601	3.04117	0.00235662	0.0382943	Irf8
ENSMUSG00000026786	2204.04	0.286791	0.0783782	3.65907	0.00025313	0.00606429	Apbb1ip
ENSMUSG00000020647	1746.91	0.284005	0.0892982	3.18042	0.00147063	0.0261112	Ncoa1
ENSMUSG00000028337	4399.4	0.280968	0.0815755	3.44428	0.00057259	0.0120831	Coro2a
ENSMUSG00000062115	1869.39	0.280459	0.0923523	3.03684	0.0023907	0.038648	Rai1
ENSMUSG00000021608	2393.11	0.279627	0.087503	3.19563	0.00139526	0.024963	Lpcat1
ENSMUSG00000101939	5775.8	0.277936	0.0924027	3.00788	0.0026308	0.0418697	Gm28438
ENSMUSG00000049076	2960.15	0.276856	0.0914895	3.0261	0.00247733	0.0397555	Acap2
ENSMUSG00000034832	5261.12	0.273446	0.0814375	3.35774	0.00078583	0.0156172	Tet3
ENSMUSG00000040747	5685.52	0.27181	0.0743793	3.65438	0.000257807	0.00616577	Cd53
ENSMUSG00000064302	5877.81	0.271544	0.0670758	4.04831	5.16e-05	0.00154227	Clasp1
ENSMUSG00000048154	19499.5	0.269085	0.0643573	4.1811	2.9e-05	0.000955006	Kmt2d
ENSMUSG00000033712	2301.83	0.267053	0.0903205	2.95673	0.0031092	0.0478031	Ccar2
ENSMUSG00000026480	1545.68	0.266599	0.0857699	3.10831	0.00188161	0.0317559	Ncf2
ENSMUSG00000073421	26698.9	0.256436	0.0584633	4.38627	1.15e-05	0.000437977	H2-Ab1
ENSMUSG00000091896	3495.95	0.25404	0.0816708	3.11053	0.00186751	0.031626	Ube2d2a
ENSMUSG00000022488	6627.45	0.25042	0.083804	2.98816	0.00280666	0.0439732	Nckap1l
ENSMUSG00000017861	3149.09	0.248274	0.073731	3.3673	0.000759084	0.0152154	Mybl2
ENSMUSG00000007817	4135.71	0.247904	0.0774944	3.199	0.00137906	0.0248086	Zmiz1
ENSMUSG00000037679	3138.7	0.247342	0.0822935	3.00561	0.00265046	0.0420915	Inf2
ENSMUSG00000021892	4451.5	0.245383	0.0833872	2.94269	0.00325371	0.0493203	Sh3bp5
ENSMUSG00000028121	6748.35	0.245364	0.06963	3.52382	0.000425372	0.00940186	Bcar3
ENSMUSG00000034647	2963.08	0.245173	0.0829758	2.95475	0.00312922	0.0480581	Ankrd12
ENSMUSG00000027936	2655.61	0.242171	0.0755082	3.20721	0.00134029	0.0242587	Crtc2
ENSMUSG00000015937	3369.53	0.239574	0.0797431	3.00433	0.00266168	0.0422217	H2afy
ENSMUSG00000036594	25825.8	0.237069	0.0587598	4.03454	5.47e-05	0.00162512	H2-Aa
ENSMUSG00000074582	2506.71	0.236193	0.0752459	3.13894	0.00169558	0.0291436	Arfgef2
ENSMUSG00000029771	3235	0.232461	0.0787863	2.95052	0.00317235	0.0483072	Irf5
ENSMUSG00000032228	2960.89	0.229124	0.075269	3.04407	0.00233404	0.0381489	Tcf12
ENSMUSG00000009621	3866.25	0.228585	0.0721131	3.1698	0.00152542	0.0268118	Vav2
ENSMUSG00000035354	3693.02	0.225614	0.0713999	3.15986	0.00157844	0.0275705	Uvrag
ENSMUSG00000041297	3523.83	0.221576	0.0725476	3.05421	0.00225652	0.0370116	Cdk13
ENSMUSG00000037416	5463.86	0.219407	0.0721871	3.03942	0.00237036	0.038473	Dmxl1
ENSMUSG00000038384	2920.3	0.216953	0.0727233	2.98326	0.00285194	0.0443349	Setd1b
ENSMUSG00000014030	24702.2	0.213907	0.0579293	3.69255	0.000222016	0.00543046	Pax5
ENSMUSG00000022710	9671.81	0.211328	0.0716337	2.95012	0.00317652	0.0483072	Usp7
ENSMUSG00000004207	9647.82	-0.223405	0.0707615	-3.15715	0.00159318	0.0277241	Psap
ENSMUSG00000013662	2309.16	-0.230416	0.075731	-3.04256	0.00234575	0.0382065	Atad1
ENSMUSG00000020649	3943.86	-0.240413	0.0811156	-2.96383	0.0030384	0.0468606	Rrm2
ENSMUSG00000042548	3920.36	-0.243959	0.0830481	-2.93756	0.00330805	0.0499277	Asxl1
ENSMUSG00000029407	2269.33	-0.251146	0.0783434	-3.2057	0.00134733	0.0243547	Uso1
ENSMUSG00000042650	4505.74	-0.256285	0.0722127	-3.54903	0.000386647	0.00866919	Alkbh5
ENSMUSG00000020680	2050.28	-0.256663	0.0757548	-3.38808	0.000703828	0.0142937	Taf15
ENSMUSG00000030189	2703.97	-0.258816	0.0850331	-3.0437	0.00233685	0.0381504	Ybx3
ENSMUSG00000038170	1645.93	-0.261423	0.0802038	-3.25949	0.00111614	0.0209329	Pde4dip
ENSMUSG00000021610	2082.29	-0.271895	0.0924512	-2.94096	0.00327198	0.0494367	Clptm1l
ENSMUSG00000037242	9725.69	-0.272494	0.0631983	-4.31172	1.62e-05	0.000569447	Clic4
ENSMUSG00000021877	1557.08	-0.274377	0.084121	-3.26169	0.00110749	0.0207984	Arf4
ENSMUSG00000017146	2060.34	-0.274435	0.0830714	-3.3036	0.000954508	0.0183694	Brca1
ENSMUSG00000016256	4157.81	-0.284139	0.0921509	-3.08341	0.00204642	0.0340851	Ctsz
ENSMUSG00000027248	12047.4	-0.286613	0.0746712	-3.83834	0.00012387	0.00332005	Pdia3
ENSMUSG00000023883	1796.54	-0.292124	0.0843219	-3.4644	0.000531422	0.0113168	Phf10
ENSMUSG00000068739	2819.11	-0.292378	0.0718739	-4.06793	4.74e-05	0.00143956	Sars
ENSMUSG00000040462	2408.49	-0.292535	0.0984876	-2.97027	0.00297536	0.0460489	Os9
ENSMUSG00000019802	2328	-0.293208	0.0981185	-2.98831	0.00280528	0.0439732	Sec63
ENSMUSG00000043998	2089.95	-0.296919	0.0970175	-3.06047	0.00220989	0.0363748	Mgat2
ENSMUSG00000053477	5759.33	-0.297358	0.0993865	-2.99193	0.00277218	0.0436283	Tcf4
ENSMUSG00000003746	12864.7	-0.297518	0.0688892	-4.31879	1.57e-05	0.000557107	Man1a
ENSMUSG00000001424	6446.6	-0.298512	0.0894479	-3.33728	0.000846041	0.0166483	Snd1
ENSMUSG00000041645	3570.34	-0.298519	0.0938112	-3.18212	0.00146199	0.0259907	Ddx24
ENSMUSG00000027429	1604.37	-0.298805	0.0855308	-3.49354	0.000476668	0.0103557	Sec23b
ENSMUSG00000021248	2962.63	-0.30205	0.0979277	-3.08441	0.00203953	0.0340514	Tmed10
ENSMUSG00000019877	1534.47	-0.302897	0.0998373	-3.0339	0.00241411	0.0389123	Serinc1
ENSMUSG00000027642	5005.91	-0.305419	0.0867461	-3.52084	0.000430176	0.00947811	Rpn2
ENSMUSG00000028426	4500.75	-0.30563	0.0948958	-3.22069	0.00127883	0.0233274	Rad23b
ENSMUSG00000032383	2464.43	-0.305799	0.0975778	-3.1339	0.001725	0.0295404	Ppib
ENSMUSG00000034724	4619.29	-0.30981	0.0676245	-4.58133	4.62e-06	0.00019648	Cnot6l
ENSMUSG00000032294	26178	-0.313532	0.0913236	-3.4332	0.000596505	0.0125152	Pkm
ENSMUSG00000028413	7909.06	-0.318176	0.0743974	-4.2767	1.9e-05	0.000644133	B4galt1
ENSMUSG00000000275	4484.03	-0.318853	0.0988484	-3.22568	0.00125676	0.0230752	Trim25
ENSMUSG00000020484	6061.85	-0.319977	0.0769602	-4.15769	3.21e-05	0.00103637	Xbp1
ENSMUSG00000054408	3259.66	-0.320308	0.0776414	-4.12547	3.7e-05	0.00116691	Spcs3
ENSMUSG00000031527	2823.48	-0.321554	0.0815441	-3.94331	8.04e-05	0.00228068	Eri1
ENSMUSG00000022498	1658.04	-0.321944	0.0936816	-3.43658	0.000589103	0.0124129	Txndc11
ENSMUSG00000056429	2062.58	-0.321957	0.0912678	-3.52761	0.000419333	0.00928304	Tgoln1
ENSMUSG00000042406	4071.22	-0.323507	0.0870892	-3.71467	0.000203471	0.00504745	Atf4
ENSMUSG00000022136	2800.91	-0.324048	0.0775453	-4.17882	2.93e-05	0.000958025	Dnajc3
ENSMUSG00000027746	878.377	-0.32521	0.0992668	-3.27612	0.00105245	0.0199523	Ufm1
ENSMUSG00000060935	759.798	-0.326218	0.10289	-3.17055	0.00152149	0.0267762	Tmem263
ENSMUSG00000021843	2548.16	-0.327291	0.102352	-3.19771	0.00138522	0.0248469	Ktn1
ENSMUSG00000032096	5030.15	-0.329756	0.0880394	-3.74555	0.00018	0.00455403	Arcn1
ENSMUSG00000022241	2811.14	-0.333119	0.0917853	-3.62932	0.000284164	0.00669316	Tars
ENSMUSG00000025192	760.689	-0.335788	0.113818	-2.95023	0.0031754	0.0483072	Entpd7
ENSMUSG00000010755	1895.53	-0.336264	0.0913327	-3.68175	0.000231642	0.00563636	Cars
ENSMUSG00000030718	686.36	-0.336441	0.10585	-3.17847	0.00148056	0.0262209	Ppme1
ENSMUSG00000030835	2357.8	-0.349037	0.110531	-3.15782	0.00158951	0.0276948	Nomo1
ENSMUSG00000020973	1754.95	-0.351127	0.107569	-3.2642	0.00109772	0.0206706	Dnaaf2
ENSMUSG00000022174	911.893	-0.352417	0.112144	-3.14254	0.00167491	0.0288591	Dad1
ENSMUSG00000034667	2619.03	-0.353214	0.0882491	-4.00247	6.27e-05	0.00183861	Xpot
ENSMUSG00000034088	9200.97	-0.353302	0.0675405	-5.23096	1.69e-07	1e-05	Hdlbp
ENSMUSG00000029467	7362.26	-0.354034	0.112314	-3.15219	0.00162053	0.0280952	Atp2a2
ENSMUSG00000060671	2697.64	-0.354906	0.0870462	-4.07721	4.56e-05	0.00138931	Atp8b2
ENSMUSG00000023175	2446.54	-0.358064	0.0929	-3.85429	0.000116064	0.00313945	Bsg
ENSMUSG00000043931	969.635	-0.361885	0.121227	-2.98518	0.00283408	0.0442047	Gimap7
ENSMUSG00000020873	938.091	-0.362726	0.102188	-3.54959	0.000385834	0.00866509	Slc35b1
ENSMUSG00000024487	653.149	-0.364789	0.114868	-3.17571	0.00149472	0.0263715	Yipf5
ENSMUSG00000029390	4035.19	-0.365306	0.101129	-3.61228	0.000303518	0.00699592	Tmed2
ENSMUSG00000020964	3525.65	-0.366243	0.102889	-3.55957	0.000371458	0.00838237	Sel1l
ENSMUSG00000030232	4363.85	-0.366594	0.0879375	-4.16881	3.06e-05	0.000993974	Aebp2
ENSMUSG00000059248	1367.94	-0.367532	0.117134	-3.13771	0.00170273	0.0292305	2009-09-01
ENSMUSG00000031232	2725.04	-0.368795	0.101986	-3.61615	0.000299019	0.00692645	Magt1
ENSMUSG00000025289	566.239	-0.368834	0.123009	-2.99844	0.00271367	0.0427919	Prdx4
ENSMUSG00000020572	3653.04	-0.369646	0.114475	-3.22906	0.00124198	0.0228338	Nampt
ENSMUSG00000020577	622.216	-0.372217	0.110884	-3.35683	0.000788429	0.0156467	Tspan13
ENSMUSG00000035929	5732.81	-0.373275	0.100442	-3.71632	0.000202144	0.00503239	H2-Q4
ENSMUSG00000021814	886.544	-0.373409	0.102232	-3.65256	0.000259636	0.00618837	Anxa7
ENSMUSG00000027122	833.734	-0.374301	0.107984	-3.46627	0.000527724	0.0112723	Arl14ep
ENSMUSG00000020869	3173.72	-0.375326	0.104868	-3.57904	0.000344864	0.00783279	Lrrc59
ENSMUSG00000031749	992.657	-0.375981	0.118439	-3.17446	0.00150113	0.0264513	St3gal2
ENSMUSG00000014504	805.367	-0.376404	0.117652	-3.19931	0.00137758	0.0248086	Srp19
ENSMUSG00000027006	1648.7	-0.377768	0.0832299	-4.53885	5.66e-06	0.000234131	Dnajc10
ENSMUSG00000015837	1650.56	-0.378234	0.0987922	-3.82859	0.000128881	0.00342809	Sqstm1
ENSMUSG00000039989	1508.45	-0.3783	0.0831247	-4.551	5.34e-06	0.000222988	Cbx4
ENSMUSG00000022106	379.236	-0.379501	0.127678	-2.97233	0.0029555	0.0457922	Rcbtb2
ENSMUSG00000023830	2404.49	-0.380805	0.116582	-3.26641	0.00108921	0.0205379	Igf2r
ENSMUSG00000038828	1410.02	-0.381038	0.0875123	-4.35412	1.34e-05	0.00048679	Tmem214
ENSMUSG00000002728	712.864	-0.381617	0.102724	-3.71496	0.000203239	0.00504745	Naa20
ENSMUSG00000029401	1678.74	-0.382243	0.0972984	-3.92856	8.55e-05	0.00240516	Rilpl2
ENSMUSG00000053317	1088.28	-0.383266	0.101457	-3.77762	0.000158337	0.00408725	Sec61b
ENSMUSG00000028811	2102.24	-0.383653	0.113266	-3.38718	0.000706159	0.014299	Yars
ENSMUSG00000042747	618.29	-0.383768	0.119368	-3.21499	0.00130448	0.0237026	Krtcap2
ENSMUSG00000014867	3492.47	-0.384029	0.0785481	-4.88909	1.01e-06	5.1e-05	Surf4
ENSMUSG00000027422	6543.76	-0.386117	0.109106	-3.53893	0.000401747	0.00890784	Rrbp1
ENSMUSG00000031007	939.697	-0.392672	0.126016	-3.11604	0.00183297	0.0311227	Atp6ap2
ENSMUSG00000028525	1168.3	-0.393658	0.096908	-4.06219	4.86e-05	0.00146588	Pde4b
ENSMUSG00000020576	2150.39	-0.393927	0.121302	-3.24748	0.00116434	0.0216051	Nbas
ENSMUSG00000032042	2216.69	-0.395764	0.100751	-3.92813	8.56e-05	0.00240516	Srpr
ENSMUSG00000072235	1218.71	-0.39612	0.123949	-3.19583	0.00139431	0.024963	Tuba1a
ENSMUSG00000105504	1420.13	-0.396791	0.0921772	-4.30465	1.67e-05	0.000585003	Gbp5
ENSMUSG00000058569	1645.36	-0.398213	0.114718	-3.47122	0.000518095	0.0111006	Tmed9
ENSMUSG00000019188	3208.55	-0.398456	0.0789012	-5.05006	4.42e-07	2.44e-05	H13
ENSMUSG00000022769	1520.97	-0.399517	0.105614	-3.78282	0.000155064	0.00402411	Sdf2l1
ENSMUSG00000032369	466.737	-0.400277	0.125613	-3.18658	0.00143965	0.0256588	Plscr1
ENSMUSG00000042688	2631.15	-0.400901	0.0978139	-4.09862	4.16e-05	0.00128368	Mapk6
ENSMUSG00000022139	1408.36	-0.401946	0.125651	-3.1989	0.00137954	0.0248086	Mbnl2
ENSMUSG00000052566	383.009	-0.405333	0.135681	-2.98739	0.00281367	0.0440336	Hook2
ENSMUSG00000071350	1064.91	-0.406574	0.129938	-3.12899	0.0017541	0.0299654	Setdb2
ENSMUSG00000063362	655.504	-0.408597	0.112829	-3.62139	0.000293023	0.00685565	Alg11
ENSMUSG00000046027	382.348	-0.41011	0.130834	-3.13459	0.00172096	0.0295073	Stard5
ENSMUSG00000023951	1361.3	-0.410867	0.0893518	-4.5983	4.26e-06	0.000182805	Vegfa
ENSMUSG00000024772	934.719	-0.410939	0.0939184	-4.37549	1.21e-05	0.000453252	Ehd1
ENSMUSG00000032557	919.403	-0.413717	0.099935	-4.13986	3.48e-05	0.00111006	Uba5
ENSMUSG00000025584	507.208	-0.414393	0.138215	-2.99818	0.00271597	0.0427919	Pde8a
ENSMUSG00000090136	697.764	-0.4156	0.109547	-3.7938	0.000148359	0.00387257	Gm10177
ENSMUSG00000022901	1554.98	-0.416497	0.0892617	-4.66602	3.07e-06	0.000136832	Cd86
ENSMUSG00000056131	325.981	-0.419952	0.132238	-3.17572	0.00149466	0.0263715	Pgm3
ENSMUSG00000051998	832.8	-0.421342	0.125363	-3.36098	0.000776669	0.0155012	Lax1
ENSMUSG00000073411	17990.8	-0.42157	0.0771415	-5.46489	4.63e-08	3.01e-06	H2-D1
ENSMUSG00000043252	664.569	-0.422745	0.117271	-3.60487	0.000312303	0.00718657	Tmem64
ENSMUSG00000021756	947.933	-0.427588	0.0967374	-4.42009	9.87e-06	0.000387379	Il6st
ENSMUSG00000036986	8593.86	-0.429361	0.133197	-3.22351	0.0012663	0.0231895	Pml
ENSMUSG00000041313	6608.83	-0.429715	0.138709	-3.09795	0.00194862	0.0327288	Slc7a1
ENSMUSG00000093752	2120.29	-0.430631	0.101204	-4.25509	2.09e-05	0.00070448	Gm20716
ENSMUSG00000040296	2947.35	-0.433075	0.146669	-2.95274	0.0031497	0.0481612	Ddx58
ENSMUSG00000038975	1398.02	-0.433308	0.100247	-4.32239	1.54e-05	0.000549491	Rabggtb
ENSMUSG00000020089	1633.45	-0.433752	0.0991042	-4.37673	1.2e-05	0.000451889	Ppa1
ENSMUSG00000024812	332.775	-0.433783	0.138789	-3.12548	0.00177515	0.030288	Tjp2
ENSMUSG00000024640	3281.4	-0.433801	0.105974	-4.09348	4.25e-05	0.00130959	Psat1
ENSMUSG00000041028	2475.34	-0.436015	0.0973952	-4.47676	7.58e-06	0.000308184	Ghitm
ENSMUSG00000024587	3790.79	-0.436195	0.106692	-4.08837	4.34e-05	0.0013358	Nars
ENSMUSG00000038312	744.948	-0.436441	0.114575	-3.8092	0.000139419	0.00367346	Edem2
ENSMUSG00000022744	1536.18	-0.438909	0.10905	-4.02484	5.7e-05	0.00168267	Cldnd1
ENSMUSG00000040435	771.915	-0.439756	0.146499	-3.00177	0.00268412	0.0423855	Ppp1r15a
ENSMUSG00000048218	482.8	-0.440081	0.144523	-3.04505	0.0023264	0.0380686	Amigo2
ENSMUSG00000055413	1849.29	-0.4404	0.122382	-3.59855	0.000319992	0.00733936	H2-Q5
ENSMUSG00000030671	1719.34	-0.441526	0.0881763	-5.00731	5.52e-07	2.95e-05	Pde3b
ENSMUSG00000029777	3752.93	-0.441993	0.0903948	-4.88958	1.01e-06	5.1e-05	Gars
ENSMUSG00000032026	797.666	-0.444129	0.140895	-3.15219	0.00162048	0.0280952	Rexo2
ENSMUSG00000004460	3123.92	-0.444561	0.0838949	-5.29902	1.16e-07	7.21e-06	Dnajb11
ENSMUSG00000033629	986.719	-0.444752	0.0973861	-4.56689	4.95e-06	0.000207356	Hacd3
ENSMUSG00000061232	21054	-0.444812	0.0919619	-4.83692	1.32e-06	6.36e-05	H2-K1
ENSMUSG00000032902	2261.54	-0.446136	0.140845	-3.16757	0.00153718	0.0269846	Slc16a1
ENSMUSG00000022094	654.578	-0.446548	0.128343	-3.47934	0.000502651	0.0108528	Slc39a14
ENSMUSG00000022742	2325.64	-0.447245	0.132007	-3.38805	0.000703909	0.0142937	Cpox
ENSMUSG00000032300	3619.67	-0.448085	0.0813293	-5.50952	3.6e-08	2.4e-06	1700017B05Rik
ENSMUSG00000042817	374.263	-0.448572	0.135529	-3.3098	0.000933634	0.0180172	Flt3
ENSMUSG00000035840	477.143	-0.452263	0.120877	-3.74152	0.00018291	0.0046193	Lysmd3
ENSMUSG00000029344	734.321	-0.455608	0.123258	-3.69638	0.000218696	0.00537745	Tpst2
ENSMUSG00000053094	1729.45	-0.45671	0.0962156	-4.74673	2.07e-06	9.62e-05	Tmem248
ENSMUSG00000070544	5489.23	-0.459771	0.0992346	-4.63317	3.6e-06	0.000157446	Top1
ENSMUSG00000034563	316.685	-0.46034	0.14186	-3.24503	0.00117439	0.0217627	Ccpg1
ENSMUSG00000029992	2433.96	-0.460718	0.0770767	-5.97739	2.27e-09	1.86e-07	Gfpt1
ENSMUSG00000038459	481.785	-0.461566	0.140163	-3.29306	0.000991021	0.0189418	Abhd17c
ENSMUSG00000026509	595.115	-0.463303	0.129151	-3.5873	0.000334114	0.00763823	Capn2
ENSMUSG00000105270	834.26	-0.465966	0.153985	-3.02604	0.00247779	0.0397555	Gm42863
ENSMUSG00000047221	302.375	-0.466299	0.140194	-3.32611	0.000880687	0.0172331	Fam185a
ENSMUSG00000028300	346.131	-0.466915	0.133164	-3.50631	0.000454362	0.00993278	3110043O21Rik
ENSMUSG00000030942	1189.68	-0.467277	0.15035	-3.10792	0.00188407	0.0317591	Thumpd1
ENSMUSG00000036632	409.35	-0.467281	0.129822	-3.5994	0.000318955	0.00732759	Alg5
ENSMUSG00000040618	1126.38	-0.468496	0.124349	-3.76758	0.000164835	0.00423934	Pck2
ENSMUSG00000024856	867.173	-0.469749	0.12829	-3.66163	0.000250614	0.0060143	Cdk2ap2
ENSMUSG00000005667	1876.78	-0.470589	0.106618	-4.4138	1.02e-05	0.000394748	Mthfd2
ENSMUSG00000030929	327.628	-0.471967	0.15122	-3.12105	0.00180205	0.0306881	Eri2
ENSMUSG00000027828	6744.98	-0.473027	0.0937374	-5.0463	4.5e-07	2.46e-05	Ssr3
ENSMUSG00000041779	978.81	-0.473446	0.157414	-3.00765	0.00263276	0.0418697	Tram2
ENSMUSG00000068735	2902.67	-0.474636	0.1247	-3.80622	0.000141106	0.00370464	Trp53i11
ENSMUSG00000021917	581	-0.475985	0.119563	-3.98103	6.86e-05	0.00198452	Spcs1
ENSMUSG00000026832	1819.45	-0.476371	0.134348	-3.5458	0.000391421	0.00873619	Cytip
ENSMUSG00000025130	7698.7	-0.478102	0.0765029	-6.24947	4.12e-10	3.84e-08	P4hb
ENSMUSG00000025823	11496	-0.481116	0.0752755	-6.3914	1.64e-10	1.65e-08	Pdia4
ENSMUSG00000011831	298.829	-0.48156	0.156414	-3.07875	0.00207869	0.0345403	Evi5
ENSMUSG00000022636	841.366	-0.483248	0.123952	-3.89866	9.67e-05	0.00267447	Alcam
ENSMUSG00000028757	2673.3	-0.484419	0.099981	-4.84511	1.27e-06	6.22e-05	Ddost
ENSMUSG00000001105	295.99	-0.48544	0.149685	-3.24307	0.0011825	0.021884	Ift20
ENSMUSG00000028645	1618.62	-0.48635	0.141806	-3.42969	0.000604279	0.0126564	Slc2a1
ENSMUSG00000032116	5347.04	-0.487084	0.111561	-4.36606	1.27e-05	0.000465443	Stt3a
ENSMUSG00000024327	1944.91	-0.488587	0.109423	-4.46511	8e-06	0.000321197	Slc39a7
ENSMUSG00000029767	2055.42	-0.489838	0.0863839	-5.67048	1.42e-08	1.02e-06	Calu
ENSMUSG00000030824	2343.19	-0.494001	0.105519	-4.68163	2.85e-06	0.000128449	Nucb1
ENSMUSG00000022237	1876.36	-0.495445	0.107221	-4.62078	3.82e-06	0.000166107	Ankrd33b
ENSMUSG00000044533	24091.4	-0.497488	0.143272	-3.47233	0.000515961	0.0110723	Rps2
ENSMUSG00000042632	237.46	-0.497705	0.148974	-3.3409	0.00083508	0.0164558	Pla2g6
ENSMUSG00000038059	191.075	-0.497763	0.165778	-3.00258	0.002677	0.0423208	Smim3
ENSMUSG00000005374	1247.35	-0.498808	0.114171	-4.36895	1.25e-05	0.000460868	Tbl2
ENSMUSG00000059495	905.65	-0.500142	0.14695	-3.40348	0.000665332	0.0136892	Arhgef12
ENSMUSG00000052837	1995.82	-0.500506	0.127605	-3.9223	8.77e-05	0.00245912	Junb
ENSMUSG00000028496	1139.29	-0.504842	0.105476	-4.7863	1.7e-06	8.03e-05	Mllt3
ENSMUSG00000031570	538.024	-0.504925	0.113866	-4.4344	9.23e-06	0.000365941	Plpp5
ENSMUSG00000034459	989.884	-0.506304	0.154654	-3.27379	0.00106116	0.0200903	Ifit1
ENSMUSG00000023307	950.166	-0.507986	0.118255	-4.29567	1.74e-05	0.000604657	2005-03-01
ENSMUSG00000047810	978.987	-0.508489	0.115484	-4.40313	1.07e-05	0.00041126	Ccdc88b
ENSMUSG00000106106	1232.53	-0.510383	0.123804	-4.12251	3.75e-05	0.00117402	Rn18s-rs5
ENSMUSG00000107928	570.203	-0.510626	0.171587	-2.97591	0.00292122	0.0453113	Gm45140
ENSMUSG00000031628	1434.55	-0.510668	0.115929	-4.405	1.06e-05	0.000408854	Casp3
ENSMUSG00000026864	20585.7	-0.510984	0.0993473	-5.14341	2.7e-07	1.57e-05	Hspa5
ENSMUSG00000031490	663.841	-0.511955	0.124689	-4.10586	4.03e-05	0.00125241	Eif4ebp1
ENSMUSG00000027544	674.356	-0.512738	0.117215	-4.37434	1.22e-05	0.000453794	Nfatc2
ENSMUSG00000022365	2066.55	-0.514957	0.0810432	-6.3541	2.1e-10	2.02e-08	Derl1
ENSMUSG00000024493	3538.72	-0.516225	0.115573	-4.46666	7.95e-06	0.00032066	Lars
ENSMUSG00000025791	1152.55	-0.51984	0.147954	-3.51352	0.000442211	0.00969745	Pgm2
ENSMUSG00000076564	289.514	-0.52131	0.155238	-3.35814	0.000784687	0.0156167	Igkv12-46
ENSMUSG00000038368	1235.21	-0.523122	0.132073	-3.96085	7.47e-05	0.00212831	Focad
ENSMUSG00000035227	2207.34	-0.523633	0.103768	-5.04617	4.51e-07	2.46e-05	Spcs2
ENSMUSG00000043019	1895.61	-0.524368	0.0926307	-5.66084	1.51e-08	1.07e-06	Edem3
ENSMUSG00000002845	669.117	-0.524737	0.109757	-4.78091	1.74e-06	8.22e-05	Tmem39a
ENSMUSG00000020422	314.353	-0.526274	0.176394	-2.98352	0.00284953	0.0443349	Tns3
ENSMUSG00000038400	818.997	-0.526859	0.171189	-3.07763	0.00208651	0.0345881	Pmepa1
ENSMUSG00000054364	188.308	-0.52888	0.168023	-3.14766	0.00164584	0.0283933	Rhob
ENSMUSG00000010095	2941.28	-0.529552	0.119337	-4.43743	9.1e-06	0.000361849	Slc3a2
ENSMUSG00000032997	248.996	-0.531676	0.14677	-3.62252	0.000291752	0.00683735	Chpf
ENSMUSG00000040525	12.9541	-0.531901	0.163463	-3.25396	0.00113808	0.0212305	Cblc
ENSMUSG00000032601	800.284	-0.53376	0.138331	-3.85859	0.000114045	0.00310327	Prkar2a
ENSMUSG00000028037	504.943	-0.534749	0.168187	-3.17949	0.00147533	0.0261613	Ifi44
ENSMUSG00000024644	884.905	-0.537803	0.0981538	-5.47919	4.27e-08	2.81e-06	Cndp2
ENSMUSG00000060550	12673	-0.538038	0.094536	-5.69136	1.26e-08	9.14e-07	H2-Q7
ENSMUSG00000020077	2782.14	-0.538413	0.0970684	-5.54673	2.91e-08	1.96e-06	Srgn
ENSMUSG00000041390	908.389	-0.539452	0.110559	-4.87934	1.06e-06	5.34e-05	Mdfic
ENSMUSG00000104452	195.286	-0.540986	0.177863	-3.0416	0.00235328	0.0382845	Ighv8-8
ENSMUSG00000079111	1369.45	-0.542723	0.117161	-4.63227	3.62e-06	0.000157639	Kdelr2
ENSMUSG00000025140	140.569	-0.543323	0.177434	-3.0621	0.00219787	0.0362622	Pycr1
ENSMUSG00000073409	7889.12	-0.544211	0.103015	-5.28283	1.27e-07	7.65e-06	H2-Q6
ENSMUSG00000029687	5383.29	-0.545126	0.106553	-5.11601	3.12e-07	1.77e-05	Ezh2
ENSMUSG00000030660	1500.59	-0.547658	0.0984322	-5.56381	2.64e-08	1.79e-06	Pik3c2a
ENSMUSG00000003955	719.12	-0.548907	0.140222	-3.91455	9.06e-05	0.00251933	Fam162a
ENSMUSG00000046841	1286.92	-0.551547	0.0945914	-5.83083	5.52e-09	4.29e-07	Ckap4
ENSMUSG00000056145	569.173	-0.552091	0.13894	-3.97359	7.08e-05	0.00203812	AI504432
ENSMUSG00000039474	247.655	-0.552116	0.161229	-3.42441	0.000616134	0.0128662	Wfs1
ENSMUSG00000028179	236.895	-0.5542	0.167598	-3.30672	0.000943939	0.018191	Cth
ENSMUSG00000046876	1188.53	-0.554624	0.0973963	-5.6945	1.24e-08	9.02e-07	Atxn1
ENSMUSG00000022205	3393.87	-0.55477	0.10023	-5.53497	3.11e-08	2.08e-06	Sub1
ENSMUSG00000046879	2352.14	-0.555244	0.158406	-3.50519	0.000456281	0.00995362	Irgm1
ENSMUSG00000027822	561.334	-0.561592	0.115923	-4.84454	1.27e-06	6.22e-05	Slc33a1
ENSMUSG00000041827	3199.59	-0.561871	0.153811	-3.653	0.000259198	0.00618837	Oasl1
ENSMUSG00000020108	912.027	-0.565355	0.115898	-4.87802	1.07e-06	5.35e-05	Ddit4
ENSMUSG00000075701	1038.32	-0.56674	0.111994	-5.06044	4.18e-07	2.34e-05	Selenos
ENSMUSG00000030062	6178.52	-0.567268	0.100711	-5.63261	1.78e-08	1.24e-06	Rpn1
ENSMUSG00000040710	3975.21	-0.567399	0.0804247	-7.05503	1.73e-12	2.34e-10	St8sia4
ENSMUSG00000023827	277.917	-0.567845	0.179598	-3.16176	0.00156818	0.0274598	Agpat4
ENSMUSG00000064215	436.56	-0.569134	0.137554	-4.13754	3.51e-05	0.00111119	Ifi27
ENSMUSG00000020029	1312.96	-0.570196	0.141575	-4.02752	5.64e-05	0.00166736	Nudt4
ENSMUSG00000068036	157.352	-0.571165	0.181403	-3.1486	0.00164057	0.02835	Afdn
ENSMUSG00000020142	477.039	-0.572262	0.177119	-3.23094	0.00123384	0.022714	Slc1a4
ENSMUSG00000019256	207.37	-0.573273	0.165348	-3.46707	0.000526163	0.0112562	Ahr
ENSMUSG00000015312	470.54	-0.574172	0.139284	-4.12231	3.75e-05	0.00117402	Gadd45b
ENSMUSG00000022708	4152.31	-0.576758	0.158383	-3.64153	0.000271018	0.00641593	Zbtb20
ENSMUSG00000030878	236.531	-0.577655	0.179527	-3.21765	0.00129245	0.0235145	Cdr2
ENSMUSG00000034522	482.038	-0.578517	0.174648	-3.31248	0.000924721	0.0179358	Zfp395
ENSMUSG00000094930	116.771	-0.580346	0.191816	-3.02553	0.00248194	0.0397765	Igkv6-25
ENSMUSG00000069833	594.512	-0.580363	0.158178	-3.66905	0.000243453	0.00586257	Ahnak
ENSMUSG00000006445	167.658	-0.581397	0.190439	-3.05293	0.00226616	0.0371264	Epha2
ENSMUSG00000025025	266.845	-0.586856	0.180075	-3.25896	0.00111821	0.0209436	Mxi1
ENSMUSG00000021990	583.129	-0.587963	0.121506	-4.83897	1.31e-06	6.36e-05	Spata13
ENSMUSG00000020571	6693.27	-0.588114	0.0867579	-6.7788	1.21e-11	1.46e-09	Pdia6
ENSMUSG00000022900	95.2443	-0.590175	0.19879	-2.96883	0.00298935	0.0462144	Ildr1
ENSMUSG00000039232	305.891	-0.593944	0.150707	-3.94104	8.11e-05	0.0022977	Stx11
ENSMUSG00000003153	813.089	-0.59456	0.139094	-4.27452	1.92e-05	0.000648895	Slc2a3
ENSMUSG00000022218	15.9733	-0.595136	0.176511	-3.37166	0.000747162	0.0150411	Tgm1
ENSMUSG00000107881	124.126	-0.599481	0.203025	-2.95274	0.00314967	0.0481612	Gm44250
ENSMUSG00000030268	1128.42	-0.604884	0.17041	-3.54958	0.000385844	0.00866509	Bcat1
ENSMUSG00000031995	384.743	-0.60638	0.146115	-4.15003	3.32e-05	0.00106676	St14
ENSMUSG00000095612	337.24	-0.606403	0.145916	-4.15583	3.24e-05	0.00104246	Ighv5-4
ENSMUSG00000022707	321.424	-0.606798	0.153992	-3.94045	8.13e-05	0.00229869	Gbe1
ENSMUSG00000030124	37.9267	-0.611773	0.20728	-2.95143	0.00316302	0.0483072	Lag3
ENSMUSG00000028599	1122.73	-0.612203	0.104301	-5.86958	4.37e-09	3.45e-07	Tnfrsf1b
ENSMUSG00000048163	1934.83	-0.61381	0.105121	-5.83908	5.25e-09	4.1e-07	Selplg
ENSMUSG00000032715	234.067	-0.613884	0.162296	-3.78251	0.000155256	0.00402411	Trib3
ENSMUSG00000024935	24.0625	-0.614368	0.189111	-3.24871	0.00115928	0.0215398	Slc1a1
ENSMUSG00000031925	502.244	-0.614516	0.141717	-4.33621	1.45e-05	0.000521383	Maml2
ENSMUSG00000035692	738.483	-0.614983	0.168531	-3.64908	0.000263185	0.00626228	Isg15
ENSMUSG00000019916	1014.42	-0.615708	0.116241	-5.29683	1.18e-07	7.23e-06	P4ha1
ENSMUSG00000078566	1179.65	-0.615857	0.154703	-3.98091	6.87e-05	0.00198452	Bnip3
ENSMUSG00000087141	410.15	-0.618984	0.16557	-3.7385	0.00018512	0.00465443	Plcxd2
ENSMUSG00000032115	9245.66	-0.620033	0.111275	-5.57208	2.52e-08	1.73e-06	Hyou1
ENSMUSG00000052684	1241.1	-0.620347	0.141442	-4.38589	1.16e-05	0.000437977	Jun
ENSMUSG00000040584	39.7092	-0.62099	0.208101	-2.98409	0.00284426	0.0443141	Abcb1a
ENSMUSG00000029772	1340.31	-0.621079	0.090917	-6.83127	8.42e-12	1.03e-09	Ahcyl2
ENSMUSG00000011179	3330.78	-0.621969	0.108427	-5.73631	9.68e-09	7.16e-07	Odc1
ENSMUSG00000038740	43.3518	-0.622319	0.209931	-2.96439	0.00303279	0.0468341	Mvb12b
ENSMUSG00000076615	465.37	-0.62442	0.19469	-3.20725	0.0013401	0.0242587	Ighg3
ENSMUSG00000056498	1158.1	-0.62572	0.10032	-6.23722	4.45e-10	4.13e-08	Tmem154
ENSMUSG00000048120	297.6	-0.627139	0.183521	-3.41726	0.000632543	0.0131695	Entpd1
ENSMUSG00000076596	109.196	-0.630407	0.200227	-3.14847	0.0016413	0.02835	Igkv3-10
ENSMUSG00000038991	3274.83	-0.633748	0.0956906	-6.62288	3.52e-11	4.01e-09	Txndc5
ENSMUSG00000098387	25.1582	-0.634238	0.183015	-3.4655	0.000529247	0.0112876	Pet117
ENSMUSG00000069844	681.139	-0.635653	0.12484	-5.09173	3.55e-07	1.99e-05	Sco1
ENSMUSG00000032231	62.2828	-0.635692	0.210181	-3.0245	0.00249045	0.0398671	Anxa2
ENSMUSG00000039976	51.6905	-0.636438	0.209729	-3.03457	0.00240876	0.0388708	Tbc1d16
ENSMUSG00000024533	140.117	-0.636796	0.189983	-3.35186	0.000802709	0.0159075	Spire1
ENSMUSG00000076538	58.6391	-0.637113	0.206997	-3.07788	0.0020848	0.0345881	Igkv13-84
ENSMUSG00000071552	61.751	-0.637748	0.208414	-3.06001	0.00221329	0.036388	Tigit
ENSMUSG00000054277	288.184	-0.63775	0.144486	-4.41392	1.02e-05	0.000394748	Arfgap3
ENSMUSG00000028217	237.733	-0.637996	0.1514	-4.21398	2.51e-05	0.000827956	Cdh17
ENSMUSG00000095794	183.054	-0.638337	0.171544	-3.72113	0.00019833	0.00494623	Igkv6-17
ENSMUSG00000030342	310.243	-0.639891	0.153641	-4.16485	3.12e-05	0.00100798	Cd9
ENSMUSG00000000628	2528.82	-0.640738	0.082039	-7.81017	5.71e-15	1.09e-12	Hk2
ENSMUSG00000005125	128.785	-0.641702	0.209846	-3.05797	0.00222841	0.0365935	Ndrg1
ENSMUSG00000030104	4910.63	-0.644114	0.0749758	-8.59096	8.62e-18	2.12e-15	Edem1
ENSMUSG00000038963	407.404	-0.645493	0.159105	-4.05703	4.97e-05	0.00149539	Slco4a1
ENSMUSG00000028158	84.0466	-0.646321	0.19427	-3.32693	0.000878099	0.0172066	Mttp
ENSMUSG00000090622	34.6423	-0.647007	0.20429	-3.16711	0.00153963	0.0269936	A930033H14Rik
ENSMUSG00000074063	38.8944	-0.647803	0.210062	-3.08387	0.00204327	0.0340731	Osgin1
ENSMUSG00000027533	720.834	-0.648962	0.146614	-4.42634	9.58e-06	0.0003788	Fabp5
ENSMUSG00000049516	1241.53	-0.650055	0.0980091	-6.63259	3.3e-11	3.78e-09	Spty2d1
ENSMUSG00000021806	19.5176	-0.651925	0.188309	-3.46199	0.000536198	0.0113666	Nid2
ENSMUSG00000096490	104.305	-0.654954	0.198439	-3.30054	0.000965003	0.0185458	Igkv10-94
ENSMUSG00000076536	30.764	-0.65775	0.192011	-3.42559	0.000613467	0.0128296	Igkv4-86
ENSMUSG00000032575	3056.78	-0.658973	0.0858006	-7.68029	1.59e-14	2.71e-12	Manf
ENSMUSG00000056116	2708.48	-0.659352	0.156262	-4.21952	2.45e-05	0.000809759	H2-T22
ENSMUSG00000022584	33.6712	-0.659897	0.188277	-3.50492	0.000456738	0.00995362	Ly6c2
ENSMUSG00000031202	79.5682	-0.660555	0.204444	-3.23098	0.00123366	0.022714	Rab39b
ENSMUSG00000026950	70.7989	-0.664237	0.21016	-3.16063	0.00157428	0.0275321	Neb
ENSMUSG00000095210	82.2758	-0.664634	0.201755	-3.29426	0.000986805	0.018887	Ighv5-9-1
ENSMUSG00000030410	89.6416	-0.664745	0.198578	-3.34752	0.000815374	0.0161128	Dmwd
ENSMUSG00000096498	159.062	-0.666443	0.184191	-3.61822	0.000296638	0.00690559	Ighv2-5
ENSMUSG00000001270	52.4225	-0.667288	0.209234	-3.1892	0.00142669	0.0254603	Ckb
ENSMUSG00000078853	785.19	-0.667709	0.17032	-3.92032	8.84e-05	0.00247449	Igtp
ENSMUSG00000033487	2110.69	-0.668341	0.155619	-4.29472	1.75e-05	0.000605752	Fndc3a
ENSMUSG00000026249	120.127	-0.669276	0.205906	-3.25039	0.00115247	0.0214703	Serpine2
ENSMUSG00000089901	62.163	-0.669312	0.204778	-3.26847	0.00108131	0.0204164	Gm8113
ENSMUSG00000062783	867.206	-0.670548	0.181628	-3.69188	0.000222605	0.00543536	Csprs
ENSMUSG00000098188	443.84	-0.671331	0.162888	-4.12144	3.77e-05	0.00117585	Sowahc
ENSMUSG00000094787	151.498	-0.67279	0.206538	-3.25746	0.00112414	0.0210266	Ighv1-54
ENSMUSG00000067931	103.692	-0.673662	0.199708	-3.37323	0.000742915	0.0149987	Zfp948
ENSMUSG00000020644	90.2714	-0.674348	0.199964	-3.37235	0.000745298	0.0150252	Id2
ENSMUSG00000028456	46.0782	-0.67558	0.20962	-3.22288	0.00126907	0.02321	Unc13b
ENSMUSG00000032265	233.966	-0.676086	0.163132	-4.14441	3.41e-05	0.00109074	Fam46a
ENSMUSG00000094194	103.055	-0.676508	0.204153	-3.31373	0.000920606	0.0178892	Ighv5-16
ENSMUSG00000074794	382.691	-0.677847	0.151764	-4.46645	7.95e-06	0.00032066	Arrdc3
ENSMUSG00000079457	715.964	-0.678228	0.179475	-3.77896	0.000157482	0.00407271	Gm7609
ENSMUSG00000043953	123.573	-0.680507	0.204503	-3.32761	0.000875957	0.0171887	Ccrl2
ENSMUSG00000026107	3015.58	-0.680637	0.105849	-6.43028	1.27e-10	1.31e-08	Nabp1
ENSMUSG00000040253	3065.06	-0.681895	0.097357	-7.00407	2.49e-12	3.25e-10	Gbp7
ENSMUSG00000076939	175.563	-0.68353	0.202757	-3.37118	0.000748476	0.0150459	Iglv3
ENSMUSG00000059149	47.1931	-0.687716	0.208879	-3.29242	0.000993298	0.0189594	Mfsd4a
ENSMUSG00000030082	5921.49	-0.688936	0.108084	-6.3741	1.84e-10	1.81e-08	Sec61a1
ENSMUSG00000036863	64.2569	-0.688945	0.208001	-3.31222	0.000925571	0.0179358	Syde2
ENSMUSG00000076576	245.925	-0.688966	0.160865	-4.28289	1.84e-05	0.000629529	Igkv6-32
ENSMUSG00000098557	746.708	-0.689445	0.135116	-5.10261	3.35e-07	1.9e-05	Kctd12
ENSMUSG00000021196	3372.64	-0.695991	0.131454	-5.29457	1.19e-07	7.29e-06	Pfkp
ENSMUSG00000021279	457.355	-0.696216	0.139879	-4.97728	6.45e-07	3.4e-05	Cdc42bpb
ENSMUSG00000072623	54.5713	-0.698349	0.208504	-3.34933	0.000810077	0.0160308	Zfp9
ENSMUSG00000033644	39.1133	-0.698693	0.210205	-3.32387	0.000887785	0.0173478	Piwil2
ENSMUSG00000023243	516.738	-0.698974	0.14201	-4.92201	8.57e-07	4.35e-05	Kcnk5
ENSMUSG00000032184	31.2894	-0.699191	0.209593	-3.33594	0.000850101	0.0167047	Lysmd2
ENSMUSG00000025077	103.039	-0.701734	0.185873	-3.77534	0.000159788	0.00411711	Dclre1a
ENSMUSG00000076556	100.769	-0.703099	0.194401	-3.61675	0.000298327	0.00692645	Igkv4-57
ENSMUSG00000031765	96.7212	-0.704189	0.207735	-3.38984	0.000699329	0.0142628	Mt1
ENSMUSG00000079227	114.397	-0.704217	0.206675	-3.40737	0.000655927	0.0135335	Ccr5
ENSMUSG00000028542	231.567	-0.705135	0.176499	-3.99511	6.47e-05	0.00188874	Slc6a9
ENSMUSG00000089719	110.56	-0.709769	0.185175	-3.83296	0.000126613	0.00338061	Gm15758
ENSMUSG00000034855	74.6495	-0.712088	0.210153	-3.38843	0.000702933	0.0142937	Cxcl10
ENSMUSG00000076535	60.0813	-0.712439	0.202906	-3.51117	0.000446142	0.00976834	Igkv1-88
ENSMUSG00000005268	53.6779	-0.716013	0.210159	-3.40701	0.000656796	0.0135335	Prlr
ENSMUSG00000084372	58.9837	-0.716697	0.209918	-3.41417	0.00063976	0.0132214	Gm13988
ENSMUSG00000036391	1968.51	-0.717367	0.0803387	-8.92929	4.29e-19	1.13e-16	Sec24a
ENSMUSG00000040265	41.5547	-0.717705	0.210189	-3.41458	0.000638809	0.0132213	Dnm3
ENSMUSG00000076695	166.266	-0.721726	0.192064	-3.75774	0.000171457	0.00437747	Ighv1-18
ENSMUSG00000072568	208.567	-0.722623	0.161847	-4.46486	8.01e-06	0.000321197	Fam84b
ENSMUSG00000079190	60.4119	-0.723363	0.209266	-3.45666	0.000546907	0.0115586	AC133103.1
ENSMUSG00000096078	78.4045	-0.723483	0.207549	-3.48584	0.000490591	0.0106088	Ighv1-62-2
ENSMUSG00000039236	604.035	-0.724623	0.181303	-3.99675	6.42e-05	0.00187968	Isg20
ENSMUSG00000046718	558.22	-0.725572	0.190819	-3.8024	0.000143302	0.00374755	Bst2
ENSMUSG00000057969	67.1511	-0.725623	0.180307	-4.02437	5.71e-05	0.00168267	Sema3b
ENSMUSG00000022323	173.719	-0.725763	0.18811	-3.85819	0.000114229	0.00310327	Rida
ENSMUSG00000026883	44.0883	-0.726418	0.209767	-3.46298	0.000534223	0.0113591	Dab2ip
ENSMUSG00000031988	227.053	-0.726798	0.158984	-4.5715	4.84e-06	0.000204682	Vps26b
ENSMUSG00000096422	454.907	-0.727475	0.165977	-4.383	1.17e-05	0.000441444	Igkv12-44
ENSMUSG00000076540	34.6471	-0.728805	0.204738	-3.5597	0.000371282	0.00838237	Igkv4-80
ENSMUSG00000003500	613.757	-0.728818	0.126712	-5.75177	8.83e-09	6.64e-07	Impdh1
ENSMUSG00000045382	647.115	-0.734266	0.128065	-5.73352	9.84e-09	7.24e-07	Cxcr4
ENSMUSG00000025104	54.8388	-0.737733	0.193439	-3.81377	0.000136865	0.0036198	Hdgfrp3
ENSMUSG00000102364	41.6508	-0.738971	0.209811	-3.52208	0.000428181	0.00944903	Ighv8-5
ENSMUSG00000028527	376.836	-0.740541	0.194153	-3.81421	0.000136622	0.0036198	Ak4
ENSMUSG00000028207	47.7974	-0.741824	0.208673	-3.55495	0.000378046	0.00851729	Asph
ENSMUSG00000002578	52.5076	-0.742559	0.209447	-3.54532	0.000392133	0.00873619	Ikzf4
ENSMUSG00000076523	176.132	-0.7458	0.182809	-4.07968	4.51e-05	0.00137767	Igkv15-103
ENSMUSG00000094872	140.292	-0.748754	0.199573	-3.75177	0.000175588	0.00445853	Igkv9-120
ENSMUSG00000041891	2407.92	-0.74887	0.104636	-7.15689	8.25e-13	1.18e-10	Lman1
ENSMUSG00000051457	509.622	-0.750661	0.156289	-4.80302	1.56e-06	7.41e-05	Spn
ENSMUSG00000020023	233.378	-0.751801	0.151962	-4.9473	7.53e-07	3.88e-05	Tmcc3
ENSMUSG00000002602	95.9711	-0.751924	0.207754	-3.61929	0.000295407	0.00689991	Axl
ENSMUSG00000028926	69.3074	-0.752384	0.207015	-3.63445	0.000278579	0.00657268	Cdk14
ENSMUSG00000042331	76.8475	-0.7527	0.208133	-3.61644	0.000298684	0.00692645	Specc1
ENSMUSG00000095197	54.0821	-0.752952	0.21016	-3.58276	0.000339987	0.00773458	Ighv1-59
ENSMUSG00000053469	38.8386	-0.754425	0.199456	-3.78241	0.000155316	0.00402411	Tg
ENSMUSG00000095130	120.085	-0.75447	0.210201	-3.58928	0.000331588	0.00759288	Ighv1-39
ENSMUSG00000070407	73.8906	-0.755442	0.20417	-3.70006	0.00021555	0.00531881	Hs3st3b1
ENSMUSG00000106688	71.4621	-0.755535	0.205509	-3.67641	0.000236542	0.00573101	Gm42851
ENSMUSG00000023272	1137.3	-0.760703	0.106788	-7.12352	1.05e-12	1.47e-10	Creld2
ENSMUSG00000030717	31.7404	-0.763258	0.203142	-3.75726	0.000171781	0.00437777	Nupr1
ENSMUSG00000103949	139.604	-0.766931	0.209323	-3.66386	0.000248445	0.00597251	Gm38226
ENSMUSG00000040010	4997.41	-0.7677	0.131713	-5.82857	5.59e-09	4.32e-07	Slc7a5
ENSMUSG00000049047	274.568	-0.768237	0.157941	-4.86408	1.15e-06	5.73e-05	Armcx3
ENSMUSG00000029322	1041.04	-0.769246	0.18422	-4.17569	2.97e-05	0.000966616	Plac8
ENSMUSG00000014905	554.052	-0.771972	0.115847	-6.66374	2.67e-11	3.09e-09	Dnajb9
ENSMUSG00000104145	48.6495	-0.77252	0.208149	-3.71138	0.00020613	0.00510435	D130019J16Rik
ENSMUSG00000041355	1459.3	-0.774603	0.0968099	-8.00129	1.23e-15	2.53e-13	Ssr2
ENSMUSG00000035042	80.7862	-0.777433	0.200701	-3.87359	0.000107246	0.00294211	Ccl5
ENSMUSG00000020021	402.356	-0.781789	0.133028	-5.87688	4.18e-09	3.34e-07	Fgd6
ENSMUSG00000046805	1266.82	-0.782598	0.209909	-3.72827	0.000192798	0.00481685	Mpeg1
ENSMUSG00000096326	99.8672	-0.786142	0.206193	-3.81264	0.000137489	0.00362945	Ighv1-78
ENSMUSG00000072663	57.7178	-0.79006	0.205701	-3.84082	0.000122623	0.00329293	Spef2
ENSMUSG00000028475	37.2535	-0.790124	0.209888	-3.7645	0.000166883	0.00426847	5430416O09Rik
ENSMUSG00000072889	491.938	-0.793059	0.132672	-5.97757	2.26e-09	1.86e-07	Nfxl1
ENSMUSG00000048031	552.63	-0.793107	0.20457	-3.87695	0.000105774	0.00290745	Fcrl5
ENSMUSG00000086907	204.14	-0.793249	0.183181	-4.33041	1.49e-05	0.000532564	Gm15298
ENSMUSG00000076547	61.9466	-0.796853	0.207941	-3.83211	0.00012705	0.00338581	Igkv4-70
ENSMUSG00000018906	52.8937	-0.797544	0.209672	-3.80376	0.000142514	0.00373393	P4ha2
ENSMUSG00000022895	156.229	-0.800904	0.189698	-4.222	2.42e-05	0.000804695	Ets2
ENSMUSG00000064065	63.1195	-0.802027	0.207357	-3.86785	0.000109799	0.00300626	Ipcef1
ENSMUSG00000078349	104.732	-0.804066	0.205182	-3.91879	8.9e-05	0.00248527	AW011738
ENSMUSG00000096768	6567.42	-0.804529	0.202021	-3.9824	6.82e-05	0.00198034	Erdr1
ENSMUSG00000076549	110.712	-0.804841	0.190424	-4.22658	2.37e-05	0.000790405	Igkv4-68
ENSMUSG00000025431	18.9809	-0.805087	0.192685	-4.17825	2.94e-05	0.000958025	Crisp1
ENSMUSG00000103320	23.2715	-0.808389	0.203637	-3.96975	7.19e-05	0.002067	Gm37403
ENSMUSG00000031644	938.862	-0.810114	0.101917	-7.94877	1.88e-15	3.76e-13	Nek1
ENSMUSG00000095335	211.886	-0.810982	0.201728	-4.02018	5.82e-05	0.0017093	Igkv3-5
ENSMUSG00000027863	782.687	-0.815457	0.16246	-5.01943	5.18e-07	2.79e-05	Cd2
ENSMUSG00000022468	138.79	-0.815847	0.177251	-4.60279	4.17e-06	0.000180012	Endou
ENSMUSG00000044337	187.408	-0.81637	0.159149	-5.1296	2.9e-07	1.68e-05	Ackr3
ENSMUSG00000081551	78.8325	-0.821693	0.207288	-3.96402	7.37e-05	0.00210862	Gm14654
ENSMUSG00000056888	396.372	-0.828946	0.167058	-4.96201	6.98e-07	3.63e-05	Glipr1
ENSMUSG00000036853	95.2266	-0.829773	0.204107	-4.06537	4.8e-05	0.00144915	Mcoln3
ENSMUSG00000095519	226.74	-0.832732	0.197314	-4.22035	2.44e-05	0.000808718	Ighv1-66
ENSMUSG00000024014	6842.41	-0.835649	0.0745833	-11.2042	3.89e-29	1.75e-26	Pim1
ENSMUSG00000108218	342.433	-0.836551	0.175323	-4.77148	1.83e-06	8.56e-05	Olfr1372-ps1
ENSMUSG00000000184	19405.5	-0.838843	0.127632	-6.57238	4.95e-11	5.5e-09	Ccnd2
ENSMUSG00000087077	106.396	-0.83955	0.202873	-4.1383	3.5e-05	0.00111006	Gm12480
ENSMUSG00000028655	535.689	-0.839669	0.174542	-4.81069	1.5e-06	7.16e-05	Mfsd2a
ENSMUSG00000032553	898.141	-0.845645	0.117202	-7.21531	5.38e-13	8.01e-11	Srprb
ENSMUSG00000047648	810.051	-0.845896	0.170066	-4.97392	6.56e-07	3.45e-05	Fbxo30
ENSMUSG00000041540	82.1523	-0.845979	0.207094	-4.08499	4.41e-05	0.0013524	Sox5
ENSMUSG00000025746	87.7234	-0.846285	0.208969	-4.04982	5.13e-05	0.00153564	Il6
ENSMUSG00000076518	42.046	-0.847137	0.21011	-4.03187	5.53e-05	0.00164022	Igkv2-112
ENSMUSG00000076668	122.666	-0.853335	0.206856	-4.12526	3.7e-05	0.00116691	Ighv7-4
ENSMUSG00000030659	288.118	-0.853917	0.183118	-4.66321	3.11e-06	0.000138271	Nucb2
ENSMUSG00000004698	779.385	-0.857791	0.141349	-6.06861	1.29e-09	1.11e-07	Hdac9
ENSMUSG00000105134	946.597	-0.859636	0.140435	-6.12123	9.29e-10	8.22e-08	Gm42923
ENSMUSG00000005413	72.4618	-0.861463	0.209881	-4.10454	4.05e-05	0.00125676	Hmox1
ENSMUSG00000026358	55.3553	-0.861963	0.210194	-4.10079	4.12e-05	0.0012745	Rgs1
ENSMUSG00000107390	25.0905	-0.863134	0.203355	-4.24446	2.19e-05	0.000736949	Gm43323
ENSMUSG00000027313	221.732	-0.866516	0.188982	-4.58517	4.54e-06	0.000193489	Chac1
ENSMUSG00000032344	43.6174	-0.868986	0.208662	-4.16456	3.12e-05	0.00100798	Mb21d1
ENSMUSG00000038264	1141.84	-0.872953	0.121272	-7.19832	6.1e-13	8.98e-11	Sema7a
ENSMUSG00000026536	120.429	-0.875172	0.209455	-4.17834	2.94e-05	0.000958025	Ifi211
ENSMUSG00000076563	74.1228	-0.877277	0.203511	-4.31071	1.63e-05	0.00057061	Igkv5-48
ENSMUSG00000040274	2018.74	-0.877668	0.121212	-7.24078	4.46e-13	6.71e-11	Cdk6
ENSMUSG00000029759	115.233	-0.878373	0.207456	-4.23403	2.3e-05	0.000766482	Pon3
ENSMUSG00000032932	897.209	-0.886318	0.138878	-6.38198	1.75e-10	1.75e-08	Hspa13
ENSMUSG00000031530	603.16	-0.88998	0.175982	-5.05724	4.25e-07	2.37e-05	Dusp4
ENSMUSG00000076594	83.0585	-0.892833	0.197284	-4.52563	6.02e-06	0.00024706	Igkv6-13
ENSMUSG00000096632	67.9671	-0.892916	0.203341	-4.39123	1.13e-05	0.000429677	Igkv9-124
ENSMUSG00000044156	70.5272	-0.894986	0.210066	-4.2605	2.04e-05	0.000689317	Hepacam2
ENSMUSG00000041220	261.204	-0.896112	0.153047	-5.85513	4.77e-09	3.75e-07	Elovl6
ENSMUSG00000013419	33.2892	-0.89778	0.204802	-4.38365	1.17e-05	0.000441315	Zfp651
ENSMUSG00000076586	163.758	-0.900055	0.195702	-4.59911	4.24e-06	0.00018266	Igkv8-21
ENSMUSG00000038058	62.153	-0.901132	0.206414	-4.36564	1.27e-05	0.000465443	Nod1
ENSMUSG00000095200	273.117	-0.906077	0.202276	-4.47941	7.48e-06	0.000305306	Ighv1-7
ENSMUSG00000096074	227.89	-0.906391	0.20845	-4.34825	1.37e-05	0.000497395	Ighv1-72
ENSMUSG00000095630	349.057	-0.906807	0.137941	-6.57388	4.9e-11	5.49e-09	Igkv6-23
ENSMUSG00000032547	77.7508	-0.9084	0.207706	-4.37348	1.22e-05	0.000453794	Ryk
ENSMUSG00000050395	56.8826	-0.910173	0.196041	-4.64277	3.44e-06	0.000150773	Tnfsf15
ENSMUSG00000096020	98.7712	-0.910275	0.205004	-4.44027	8.98e-06	0.00035813	Ighv1-75
ENSMUSG00000026223	395.379	-0.912122	0.13136	-6.94369	3.82e-12	4.86e-10	Itm2c
ENSMUSG00000094561	239.586	-0.914153	0.188379	-4.85272	1.22e-06	6.04e-05	Ighv1-22
ENSMUSG00000008461	18.066	-0.915144	0.192828	-4.74592	2.08e-06	9.62e-05	Fut1
ENSMUSG00000020601	248.294	-0.916922	0.184365	-4.97342	6.58e-07	3.45e-05	Trib2
ENSMUSG00000094345	119.236	-0.921385	0.206393	-4.46422	8.04e-06	0.000321238	Igkv14-126
ENSMUSG00000020101	307.96	-0.921636	0.162991	-5.65451	1.56e-08	1.1e-06	Vsir
ENSMUSG00000031762	65.8279	-0.92292	0.209916	-4.3966	1.1e-05	0.000422641	Mt2
ENSMUSG00000094006	248.112	-0.923728	0.182776	-5.05388	4.33e-07	2.4e-05	Igkv4-59
ENSMUSG00000032841	28.7526	-0.926852	0.196883	-4.70763	2.51e-06	0.000114584	Prr5l
ENSMUSG00000024353	3211.99	-0.931855	0.0779322	-11.9573	5.95e-33	3.33e-30	Mzb1
ENSMUSG00000096883	610.537	-0.932641	0.133495	-6.98632	2.82e-12	3.66e-10	Shisa8
ENSMUSG00000031700	278.033	-0.93437	0.152749	-6.11701	9.53e-10	8.39e-08	Gpt2
ENSMUSG00000026407	33.1668	-0.936001	0.207698	-4.50654	6.59e-06	0.000269563	Cacna1s
ENSMUSG00000094356	110.317	-0.94478	0.190775	-4.95233	7.33e-07	3.8e-05	Igkv8-28
ENSMUSG00000076501	139.101	-0.947362	0.178715	-5.30096	1.15e-07	7.2e-06	Igkv2-137
ENSMUSG00000095642	235.766	-0.949359	0.170115	-5.58069	2.4e-08	1.65e-06	Ighv14-3
ENSMUSG00000030847	58.0754	-0.949759	0.209582	-4.53169	5.85e-06	0.000241494	Bag3
ENSMUSG00000094694	240.446	-0.950144	0.149368	-6.36108	2e-10	1.95e-08	Ighv1-9
ENSMUSG00000040165	257.712	-0.9507	0.173826	-5.46925	4.52e-08	2.95e-06	Cd209c
ENSMUSG00000076672	327.358	-0.956114	0.179343	-5.33119	9.76e-08	6.12e-06	Ighv3-6
ENSMUSG00000095583	157.309	-0.959081	0.209926	-4.56867	4.91e-06	0.000206626	Ighv14-2
ENSMUSG00000096459	388.228	-0.960158	0.198466	-4.8379	1.31e-06	6.36e-05	Ighv9-3
ENSMUSG00000094164	86.3801	-0.960925	0.194586	-4.93831	7.88e-07	4.04e-05	Ighv2-3
ENSMUSG00000020715	624.437	-0.961582	0.125118	-7.68538	1.53e-14	2.66e-12	Ern1
ENSMUSG00000076587	96.661	-0.9708	0.19409	-5.0018	5.68e-07	3.02e-05	Igkv6-20
ENSMUSG00000106549	1210.8	-0.970808	0.152533	-6.36458	1.96e-10	1.92e-08	Gm42653
ENSMUSG00000075122	125.675	-0.970864	0.208472	-4.65706	3.21e-06	0.000141571	Cd80
ENSMUSG00000095771	383.426	-0.976461	0.139261	-7.01175	2.35e-12	3.11e-10	Igkv14-111
ENSMUSG00000027843	970.323	-0.978748	0.126621	-7.72977	1.08e-14	1.93e-12	Ptpn22
ENSMUSG00000020048	33486.8	-0.981166	0.10663	-9.20158	3.53e-20	1.01e-17	Hsp90b1
ENSMUSG00000021356	5856.67	-0.981755	0.116688	-8.41351	3.98e-17	9.28e-15	Irf4
ENSMUSG00000094087	48.431	-0.986301	0.210028	-4.69604	2.65e-06	0.000120493	Ighv1-61
ENSMUSG00000076609	26639.4	-0.992389	0.0798073	-12.4348	1.69e-35	1.08e-32	Igkc
ENSMUSG00000103254	118.655	-0.998885	0.206085	-4.84695	1.25e-06	6.2e-05	Ighv1-15
ENSMUSG00000096464	249.379	-1.00071	0.154191	-6.4901	8.58e-11	9.02e-09	Ighv2-2
ENSMUSG00000006310	2078.19	-1.00125	0.132662	-7.54734	4.44e-14	7.23e-12	Zbtb32
ENSMUSG00000021831	2783.36	-1.00373	0.099332	-10.1048	5.26e-24	1.79e-21	Ero1l
ENSMUSG00000096594	164.04	-1.00928	0.174864	-5.77179	7.84e-09	5.96e-07	Igkv8-19
ENSMUSG00000090862	4398.73	-1.00972	0.200312	-5.04074	4.64e-07	2.51e-05	Rps13
ENSMUSG00000076680	137.202	-1.01094	0.208699	-4.84403	1.27e-06	6.22e-05	Ighv6-6
ENSMUSG00000096210	398.163	-1.01138	0.176512	-5.72982	1.01e-08	7.36e-07	H1f0
ENSMUSG00000047798	189.806	-1.01481	0.202305	-5.01626	5.27e-07	2.82e-05	Cd300lf
ENSMUSG00000041831	171.087	-1.01484	0.1951	-5.20166	1.98e-07	1.16e-05	Sytl3
ENSMUSG00000096410	398.837	-1.0183	0.182789	-5.57092	2.53e-08	1.73e-06	Ighv1-19
ENSMUSG00000044937	92.3516	-1.01979	0.192462	-5.29865	1.17e-07	7.21e-06	Ttc41
ENSMUSG00000030844	78.9584	-1.01995	0.199999	-5.09978	3.4e-07	1.92e-05	Rgs10
ENSMUSG00000094797	327.466	-1.02055	0.144754	-7.05023	1.79e-12	2.4e-10	Igkv6-15
ENSMUSG00000019852	43.0382	-1.03776	0.210032	-4.94097	7.77e-07	4e-05	Arfgef3
ENSMUSG00000096515	78.4665	-1.04866	0.20476	-5.1214	3.03e-07	1.75e-05	Igkv14-100
ENSMUSG00000055320	66.8212	-1.04963	0.207923	-5.04815	4.46e-07	2.46e-05	Tead1
ENSMUSG00000094420	535.543	-1.05105	0.118172	-8.89423	5.88e-19	1.52e-16	Igkv10-96
ENSMUSG00000095571	334.008	-1.05729	0.172322	-6.13557	8.49e-10	7.66e-08	Ighv5-17
ENSMUSG00000026749	309.428	-1.06241	0.173263	-6.13177	8.69e-10	7.79e-08	Nek6
ENSMUSG00000031513	108.304	-1.06787	0.204479	-5.22238	1.77e-07	1.04e-05	Leprotl1
ENSMUSG00000098814	310.031	-1.07872	0.173197	-6.22828	4.72e-10	4.34e-08	Igkv19-93
ENSMUSG00000076532	78.4641	-1.08147	0.201853	-5.35771	8.43e-08	5.36e-06	Igkv4-91
ENSMUSG00000095497	36.784	-1.08148	0.210051	-5.14867	2.62e-07	1.53e-05	Igkv1-122
ENSMUSG00000105606	112.273	-1.08267	0.193042	-5.60849	2.04e-08	1.41e-06	Igkv2-109
ENSMUSG00000076514	204.828	-1.09907	0.163623	-6.71707	1.85e-11	2.22e-09	Igkv17-121
ENSMUSG00000076522	320.118	-1.09965	0.145592	-7.55298	4.25e-14	7e-12	Igkv16-104
ENSMUSG00000095565	135.491	-1.10365	0.19129	-5.76953	7.95e-09	6.01e-07	Ighv2-9-1
ENSMUSG00000021728	179.155	-1.10544	0.21014	-5.2605	1.44e-07	8.59e-06	Emb
ENSMUSG00000059602	29.1538	-1.10665	0.203423	-5.44017	5.32e-08	3.4e-06	Syn3
ENSMUSG00000022456	172.702	-1.10813	0.192906	-5.74439	9.23e-09	6.9e-07	2003-09-01
ENSMUSG00000026463	49.6395	-1.11047	0.209964	-5.28888	1.23e-07	7.45e-06	Atp2b4
ENSMUSG00000076617	104869	-1.11673	0.0683168	-16.3463	4.62e-60	6.47e-57	Ighm
ENSMUSG00000029752	1107.08	-1.11909	0.158455	-7.06253	1.64e-12	2.24e-10	Asns
ENSMUSG00000019944	117.853	-1.12171	0.210131	-5.33816	9.39e-08	5.92e-06	Rhobtb1
ENSMUSG00000076652	143.213	-1.12312	0.204784	-5.48442	4.15e-08	2.74e-06	Ighv7-3
ENSMUSG00000034765	228.4	-1.12428	0.183603	-6.12345	9.16e-10	8.16e-08	Dusp5
ENSMUSG00000003355	76.3166	-1.1328	0.2009	-5.63859	1.71e-08	1.2e-06	Fkbp11
ENSMUSG00000026630	69.0567	-1.13594	0.208687	-5.44328	5.23e-08	3.36e-06	Batf3
ENSMUSG00000026317	24.6256	-1.14275	0.202088	-5.65469	1.56e-08	1.1e-06	Cln8
ENSMUSG00000031709	196.211	-1.14423	0.171629	-6.66687	2.61e-11	3.05e-09	Tbc1d9
ENSMUSG00000027171	110.908	-1.14615	0.19506	-5.87587	4.21e-09	3.34e-07	Prrg4
ENSMUSG00000076731	164.238	-1.14658	0.178881	-6.40973	1.46e-10	1.48e-08	Ighv8-12
ENSMUSG00000055322	54.6848	-1.14789	0.208619	-5.50231	3.75e-08	2.49e-06	Tns1
ENSMUSG00000095127	474.774	-1.15517	0.190142	-6.07531	1.24e-09	1.08e-07	Ighv1-82
ENSMUSG00000076577	140.572	-1.16596	0.192099	-6.06959	1.28e-09	1.11e-07	Igkv8-30
ENSMUSG00000028173	2044.45	-1.17431	0.206557	-5.68518	1.31e-08	9.42e-07	Wls
ENSMUSG00000009092	315.812	-1.17925	0.139859	-8.43172	3.41e-17	8.08e-15	Derl3
ENSMUSG00000033060	1447.76	-1.17948	0.16602	-7.10449	1.21e-12	1.67e-10	Lmo7
ENSMUSG00000027200	217.929	-1.18737	0.205183	-5.78687	7.17e-09	5.48e-07	Sema6d
ENSMUSG00000027562	168.32	-1.18779	0.199546	-5.95249	2.64e-09	2.15e-07	Car2
ENSMUSG00000000958	116.026	-1.18964	0.207173	-5.74222	9.34e-09	6.95e-07	Slc7a7
ENSMUSG00000076591	42.1737	-1.19081	0.210139	-5.66678	1.46e-08	1.04e-06	Igkv8-16
ENSMUSG00000091697	55.2019	-1.19945	0.199569	-6.01022	1.85e-09	1.54e-07	Eif3s6-ps2
ENSMUSG00000093955	366.975	-1.208	0.147421	-8.19421	2.52e-16	5.43e-14	Ighv1-34
ENSMUSG00000076583	256.162	-1.22319	0.155371	-7.87274	3.47e-15	6.84e-13	Igkv8-24
ENSMUSG00000076508	310.161	-1.22625	0.164086	-7.4732	7.83e-14	1.24e-11	Igkv17-127
ENSMUSG00000094433	475.596	-1.22745	0.160853	-7.63088	2.33e-14	3.93e-12	Igkv5-43
ENSMUSG00000095589	295.336	-1.23389	0.194405	-6.34701	2.2e-10	2.1e-08	Ighv1-55
ENSMUSG00000031532	197.536	-1.24541	0.20089	-6.19947	5.67e-10	5.15e-08	Saraf
ENSMUSG00000095700	123.5	-1.25951	0.193388	-6.51287	7.37e-11	7.87e-09	Ighv10-3
ENSMUSG00000094198	219.131	-1.25973	0.193217	-6.51976	7.04e-11	7.58e-09	Ighv1-50
ENSMUSG00000032501	151.442	-1.26214	0.179543	-7.02972	2.07e-12	2.76e-10	Trib1
ENSMUSG00000026628	311.721	-1.26697	0.169736	-7.46438	8.37e-14	1.32e-11	Atf3
ENSMUSG00000026475	35.4786	-1.26911	0.209303	-6.06349	1.33e-09	1.13e-07	Rgs16
ENSMUSG00000094075	256.358	-1.28148	0.191829	-6.68034	2.38e-11	2.83e-09	Ighv1-80
ENSMUSG00000095753	95.6867	-1.28165	0.195783	-6.54627	5.9e-11	6.45e-09	Igkv4-53
ENSMUSG00000095649	113.146	-1.2947	0.201005	-6.44113	1.19e-10	1.23e-08	Gm8979
ENSMUSG00000056427	151.471	-1.31087	0.199394	-6.57428	4.89e-11	5.49e-09	Slit3
ENSMUSG00000095204	153.228	-1.33069	0.183017	-7.27084	3.57e-13	5.49e-11	Ighv1-52
ENSMUSG00000094502	150.297	-1.33655	0.192083	-6.95823	3.45e-12	4.42e-10	Ighv1-69
ENSMUSG00000076934	681.18	-1.36421	0.152415	-8.95064	3.53e-19	9.51e-17	Iglv1
ENSMUSG00000094335	903.188	-1.38964	0.103016	-13.4895	1.8e-41	1.58e-38	Igkv1-117
ENSMUSG00000026576	193.414	-1.39034	0.165615	-8.39504	4.66e-17	1.07e-14	Atp1b1
ENSMUSG00000052749	330.891	-1.40341	0.195465	-7.17985	6.98e-13	1.01e-10	Trim30b
ENSMUSG00000076940	126.421	-1.40793	0.206406	-6.82117	9.03e-12	1.1e-09	Iglv2
ENSMUSG00000031155	1642.43	-1.42187	0.104456	-13.6122	3.39e-42	3.39e-39	Pim2
ENSMUSG00000039286	380.422	-1.42397	0.154857	-9.19538	3.74e-20	1.05e-17	Fndc3b
ENSMUSG00000063354	81.8484	-1.4333	0.20088	-7.13512	9.67e-13	1.37e-10	Slc39a4
ENSMUSG00000095981	190.013	-1.44174	0.187415	-7.69276	1.44e-14	2.55e-12	Ighv10-1
ENSMUSG00000011008	156.662	-1.46333	0.190439	-7.68398	1.54e-14	2.66e-12	Mcoln2
ENSMUSG00000041351	267.7	-1.48057	0.150212	-9.85651	6.42e-23	2.04e-20	Rap1gap
ENSMUSG00000038648	460.88	-1.49518	0.125997	-11.8668	1.76e-32	9.48e-30	Creb3l2
ENSMUSG00000093894	285.104	-1.49632	0.150239	-9.95954	2.29e-23	7.45e-21	Ighv1-53
ENSMUSG00000083061	1458.49	-1.50114	0.20531	-7.31158	2.64e-13	4.1e-11	Gm12191
ENSMUSG00000047878	68.4554	-1.50194	0.208892	-7.19002	6.48e-13	9.44e-11	A4galt
ENSMUSG00000047139	3465.75	-1.54664	0.147294	-10.5004	8.6e-26	3.34e-23	Cd24a
ENSMUSG00000030084	1006.14	-1.547	0.14898	-10.384	2.93e-25	1.08e-22	Plxna1
ENSMUSG00000056144	1651.66	-1.5555	0.162581	-9.56751	1.1e-21	3.33e-19	Trim34a
ENSMUSG00000039899	381.052	-1.56076	0.196204	-7.95481	1.79e-15	3.64e-13	Fgl2
ENSMUSG00000016529	44.6199	-1.56764	0.208521	-7.5179	5.57e-14	8.95e-12	Il10
ENSMUSG00000026011	58.3337	-1.58063	0.208499	-7.58098	3.43e-14	5.71e-12	Ctla4
ENSMUSG00000090958	258.857	-1.58876	0.204325	-7.77564	7.51e-15	1.4e-12	Lrrc32
ENSMUSG00000076580	176.575	-1.59044	0.178867	-8.89176	6.01e-19	1.53e-16	Igkv8-27
ENSMUSG00000093861	768.93	-1.5981	0.126009	-12.6824	7.4e-37	4.93e-34	Igkv1-110
ENSMUSG00000026770	2128.41	-1.60662	0.168035	-9.56125	1.16e-21	3.46e-19	Il2ra
ENSMUSG00000091421	119.318	-1.61393	0.206957	-7.79841	6.27e-15	1.19e-12	Gm4202
ENSMUSG00000029026	46.3877	-1.62842	0.209906	-7.75787	8.64e-15	1.59e-12	Trp73
ENSMUSG00000001473	199.847	-1.64863	0.180572	-9.13002	6.85e-20	1.88e-17	Tubb6
ENSMUSG00000028766	1720.96	-1.67579	0.0988968	-16.9449	2.1e-64	3.67e-61	Alpl
ENSMUSG00000096336	1178.45	-1.67962	0.161393	-10.407	2.3e-25	8.71e-23	Igkv1-135
ENSMUSG00000108341	51.684	-1.68314	0.208995	-8.05352	8.04e-16	1.68e-13	Gm44746
ENSMUSG00000076677	301.353	-1.69626	0.165836	-10.2285	1.48e-24	5.17e-22	Ighv6-3
ENSMUSG00000070871	288.131	-1.70863	0.182923	-9.34071	9.57e-21	2.79e-18	Ccnyl1
ENSMUSG00000094088	287.143	-1.7198	0.149367	-11.5139	1.12e-30	5.61e-28	Ighv1-64
ENSMUSG00000024095	95.3108	-1.73782	0.207462	-8.37661	5.45e-17	1.23e-14	Hnrnpll
ENSMUSG00000076613	318.038	-1.74637	0.173967	-10.0385	1.03e-23	3.44e-21	Ighg2b
ENSMUSG00000057596	953.405	-1.80353	0.209372	-8.61397	7.06e-18	1.76e-15	Trim30d
ENSMUSG00000039234	544.348	-1.92597	0.155851	-12.3578	4.42e-35	2.69e-32	Sec24d
ENSMUSG00000052271	353.146	-1.99211	0.151294	-13.1671	1.36e-39	1.05e-36	Bhlha15
ENSMUSG00000039652	100.198	-2.00735	0.203722	-9.85341	6.63e-23	2.06e-20	Cpeb3
ENSMUSG00000071714	186.732	-2.02423	0.195807	-10.3379	4.75e-25	1.7e-22	Csf2rb2
ENSMUSG00000070780	130.921	-2.13324	0.192892	-11.0592	1.98e-28	8.65e-26	Rbm47
ENSMUSG00000102550	213.328	-2.2234	0.208806	-10.6482	1.78e-26	7.32e-24	Gm8276
ENSMUSG00000082154	91.7828	-2.22714	0.210111	-10.5998	2.99e-26	1.19e-23	Gm16464
ENSMUSG00000028602	1678.63	-2.22797	0.161632	-13.7842	3.17e-43	3.42e-40	Tnfrsf8
ENSMUSG00000073902	4016.01	-2.25955	0.208292	-10.848	2.04e-27	8.65e-25	Gm1966
ENSMUSG00000066258	790.553	-2.36161	0.176156	-13.4064	5.55e-41	4.57e-38	Trim12a
ENSMUSG00000034586	144.505	-2.36213	0.206406	-11.4441	2.52e-30	1.21e-27	Hid1
ENSMUSG00000108317	138.466	-2.39463	0.209493	-11.4306	2.94e-30	1.37e-27	Gm44663
ENSMUSG00000045868	7004.92	-2.43209	0.2102	-11.5704	5.82e-31	3.02e-28	Gvin1
ENSMUSG00000044468	1049.06	-2.47831	0.113122	-21.9082	2.17e-106	5.06e-103	Fam46c
ENSMUSG00000099413	369.811	-2.52907	0.161598	-15.6504	3.3e-55	4.2e-52	Gm17767
ENSMUSG00000068227	201.532	-2.5611	0.189769	-13.4959	1.65e-41	1.54e-38	Il2rb
ENSMUSG00000060441	260.888	-2.57379	0.209148	-12.3061	8.4e-35	4.9e-32	Trim5
ENSMUSG00000049608	148.083	-2.66287	0.191132	-13.9321	4.04e-44	4.71e-41	Gpr55
ENSMUSG00000108522	171.326	-2.69663	0.206538	-13.0563	5.85e-39	4.31e-36	Gm44664
ENSMUSG00000039146	98.5072	-2.70266	0.207245	-13.0409	7.16e-39	5.01e-36	Ifi44l
ENSMUSG00000071713	1371.51	-3.029	0.109989	-27.5392	5.96e-167	4.17e-163	Csf2rb
ENSMUSG00000108455	194.547	-3.30237	0.20154	-16.3857	2.42e-60	3.76e-57	Gm44745
ENSMUSG00000038151	871.803	-3.35854	0.14484	-23.188	6.02e-119	1.68e-115	Prdm1
ENSMUSG00000067149	497.399	-3.43866	0.167383	-20.5437	8.77e-94	1.75e-90	Jchain
ENSMUSG00000108752	622.027	-4.54842	0.190201	-23.9138	2.2e-126	7.7e-123	Gm45191
ENSMUSG00000098934	838.312	-4.76279	0.190543	-24.9959	6.78e-138	3.16e-134	Gm18853
ENSMUSG00000052889	2276.52	-6.25449	0.163131	-38.3404	0	0	Prkcb
